# Supplementary material for: Multi-Omics Reveals Molecular and Genetic Mechanisms Underlying Egg Albumen Quality Decline in Aging Laying Hens
Source: Int J Mol Sci. 2025 Aug 15;26(16):7876. doi: 10.3390/ijms26167876 (PMC12386583; doi:10.3390/ijms26167876)
Supplement: Supplementary file 1 [file ijms-26-07876-s001.zip]

Archive with 10 entries (10 files):
- FIgure S1.tif
- Figure S2.tif
- Figure S3.tif
- ijms-3785126-supplementary-final.pdf
- Table S1.xlsx
- Table S2.xlsx
- Table S3.xlsx
- Table S4.xlsx
- Table S5.xlsx
- Table S6.xlsx
