# Supplementary material for: Multi-Omics Reveals Molecular and Genetic Mechanisms Underlying Egg Albumen Quality Decline in Aging Laying Hens
Source: Int J Mol Sci. 2025 Aug 15;26(16):7876. doi: 10.3390/ijms26167876 (PMC12386583; doi:10.3390/ijms26167876)
Supplement: Supplementary file 1 [file ijms-26-07876-s001.zip › Table S1.xlsx]

## Sheet: Sheet1
	CHR	SNP	POS	A1	A2	N	AF1	BETA	SE	P
HU66	3	rs313163690	20207512	C	A	215	0.418605	2.67624	0.563121	2.00906e-06
HU66	3	rs314128489	20214476	C	T	215	0.418605	2.65726	0.569208	3.03623e-06
HU66	3	3:20222162	20222162	T	C	215	0.448837	2.88684	0.562645	2.8845e-07
HU66	3	3:20227459	20227459	A	G	215	0.444186	2.59656	0.548712	2.22204e-06
HU66	3	3:20229434	20229434	G	C	215	0.44186	2.50666	0.524649	1.77245e-06
HU66	3	rs313973327	20454521	C	T	215	0.418605	2.62988	0.558631	2.50509e-06
HU66	3	3:20491383	20491383	T	C	215	0.444186	2.73777	0.556142	8.53199e-07
HU66	6	6:18641909	18641909	T	A	215	0.106977	3.6853	0.779398	2.26305e-06
HU66	7	rs740017956	33261407	G	A	215	0.169767	-3.50809	0.754777	3.35406e-06
HU66	7	7:33288150	33288150	T	G	215	0.193023	-2.91974	0.60916	1.64259e-06
HU66	25	25:1436291	1436291	A	C	215	0.418605	-2.79164	0.544245	2.90684e-07
HUH72	2	2:15009432	15009432	T	C	208	0.00961538	-14.978	3.07929	1.1498e-06
HUH72	2	rs312318652	65684414	A	G	208	0.480769	-2.78069	0.577721	1.48524e-06
HUH72	2	rs316226630	65685913	C	T	208	0.480769	-2.66937	0.569095	2.72473e-06
HUH72	2	rs735706572	65694501	A	G	208	0.475962	-2.71798	0.573986	2.18758e-06
HUH72	2	rs740807847	65695160	C	T	208	0.483173	-2.74433	0.56991	1.46921e-06
HUH72	2	2:65720829	65720829	C	T	208	0.475962	-2.7104	0.57416	2.35118e-06
HUH72	2	rs13709213	65732432	T	C	208	0.459135	-2.66058	0.564137	2.40284e-06
HUH72	2	rs14198265	65732437	G	A	208	0.461538	-2.62751	0.561836	2.91604e-06
HUH72	2	rs14198295	65738714	T	C	208	0.5	-2.71898	0.561749	1.29705e-06
HUH72	2	rs14198296	65738724	G	C	208	0.5	-2.71898	0.561749	1.29705e-06
HUH72	2	rs14198337	65751493	C	G	208	0.459135	-2.81392	0.571481	8.48345e-07
HUH72	2	rs15111608	65754287	G	C	208	0.478365	-2.72643	0.582103	2.8165e-06
HUH72	2	rs15111609	65754310	G	A	208	0.478365	-2.94787	0.588907	5.56719e-07
HUH72	2	rs313619634	65910699	G	A	208	0.137019	-4.05405	0.871811	3.31699e-06
HUH72	2	2:65970059	65970059	A	C	208	0.129808	-4.15666	0.863636	1.487e-06
HUH72	2	rs312806419	65974383	C	G	208	0.144231	-3.94536	0.826255	1.79714e-06
HUH72	2	rs316415621	65974385	A	T	208	0.144231	-3.94536	0.826255	1.79714e-06
HUH72	2	rs312818817	65996652	A	G	208	0.137019	-4.10207	0.87072	2.46358e-06
HUH72	2	rs738983578	66012387	A	G	208	0.144231	-3.82627	0.812675	2.49863e-06
HUH72	2	2:66013588	66013588	G	A	208	0.173077	-3.53885	0.759255	3.14756e-06
HUH72	2	2:66015696	66015696	A	C	208	0.15625	-3.62258	0.759864	1.86611e-06
HUH72	2	rs1059734251	66019034	A	G	208	0.168269	-3.07443	0.627081	9.44987e-07
HUH72	2	rs741010187	66022289	G	A	208	0.134615	-4.0855	0.875587	3.07103e-06
HUH72	2	rs313369958	66022787	C	G	208	0.137019	-4.12183	0.851277	1.28582e-06
HUH72	2	rs738347211	66025268	T	C	208	0.139423	-3.8927	0.834801	3.11596e-06
HUH72	2	rs317755204	66026403	G	T	208	0.129808	-4.2197	0.903042	2.97175e-06
HUH72	2	rs1060479321	66033216	A	G	208	0.129808	-4.12831	0.884078	3.01759e-06
HUH72	2	rs736108263	66033494	T	G	208	0.139423	-4.07139	0.830653	9.51386e-07
HUH72	2	rs736494153	66051772	T	A	208	0.144231	-3.7789	0.81375	3.42049e-06
HUH72	2	rs16026684	66052015	G	A	208	0.134615	-3.89474	0.825493	2.38088e-06
HUH72	2	rs16031420	67631374	C	T	208	0.151442	4.06885	0.813185	5.62719e-07
HUH72	2	2:91289685	91289685	A	T	208	0.0360577	-7.27268	1.35104	7.324e-08
HUH72	5	rs733733975	5436484	A	G	208	0.276442	3.16523	0.660962	1.67768e-06
HUH72	5	5:10347542	10347542	G	A	208	0.115385	4.30423	0.91281	2.41284e-06
HUH72	5	rs317475554	10385266	A	G	208	0.0817308	5.12847	1.07267	1.74402e-06
HUH72	6	6:3281843	3281843	T	C	208	0.367788	-2.61227	0.524698	6.40377e-07
HUH72	6	6:3374051	3374051	C	T	208	0.194712	-3.23606	0.686365	2.41977e-06
HUH72	6	rs735540281	3423794	G	A	208	0.151442	-3.80446	0.774279	8.94432e-07
HU80	1	1:166231287	166231287	A	T	208	0.0168269	12.881	2.76717	3.24052e-06
HU80	4	4:5555333	5555333	A	G	208	0.293269	3.30685	0.711139	3.3182e-06
HU80	4	4:6672466	6672466	A	C	208	0.324519	3.37134	0.713782	2.32149e-06
HU80	4	4:6672472	6672472	C	G	208	0.324519	3.37134	0.713782	2.32149e-06
HU80	4	rs3387945679	90440886	T	C	208	0.314904	-3.30251	0.688972	1.63988e-06
HU80	4	rs3387771798	90440917	G	A	208	0.319712	-3.18007	0.679869	2.90435e-06
HU80	4	rs3387916422	90442048	T	G	208	0.302885	-3.29225	0.665034	7.40256e-07
HU80	4	rs3387923382	90479291	T	C	208	0.346154	-3.25927	0.697794	3.00004e-06
HU80	4	4:90480454	90480454	T	C	208	0.34375	-3.12288	0.665764	2.72321e-06
HU80	4	rs3387913127	90483315	T	C	208	0.329327	-3.02147	0.638176	2.19559e-06
HU80	4	rs3387913083	90491789	T	C	208	0.360577	-2.87139	0.584851	9.12595e-07
HU80	4	4:90496265	90496265	A	G	208	0.293269	-3.09448	0.660932	2.8409e-06
HU80	4	rs3387923293	90502840	C	T	208	0.314904	-3.27485	0.704104	3.3019e-06
HU80	4	rs3387891172	90514294	G	A	208	0.331731	-3.34864	0.71798	3.10156e-06
HU80	7	rs316393101	33316525	T	C	208	0.146635	-4.37886	0.918512	1.86677e-06
HU80	7	rs313393034	33316533	A	G	208	0.146635	-4.571	0.897569	3.53099e-07
HU80	7	rs731839536	33316547	A	G	208	0.149038	-4.10937	0.875133	2.65681e-06
HU80	7	rs14628950	33323369	T	C	208	0.158654	-4.3217	0.920266	2.65126e-06
HU80	7	rs312458874	33338944	A	C	208	0.165865	-4.10685	0.870975	2.41436e-06
HU80	20	rs16158863	1518332	T	C	208	0.0264423	-10.5863	2.225	1.95619e-06
HU80	22	22:3198719	3198719	C	T	208	0.0288462	-9.55117	1.96438	1.16105e-06
HU80	33	33:1632632	1632632	C	A	208	0.471154	7.78402	1.63424	1.90667e-06
HU90	7	rs316649997	28395689	C	A	184	0.0652174	7.36404	1.54971	2.01519e-06
HU90	7	rs732563563	33461222	G	A	184	0.119565	-6.13423	1.27695	1.55679e-06
HU90	31	31:1612227	1612227	A	T	184	0.298913	5.78239	1.20661	1.64918e-06
HU90	31	31:2334241	2334241	A	G	184	0.0434783	10.4037	2.09058	6.47491e-07
HU100	2	2:14172732	14172732	C	T	170	0.0235294	-26.4211	5.38675	9.35121e-07
HU100	4	4:85423159	85423159	A	G	170	0.05	-18.5813	3.80442	1.03877e-06
