# Supplementary material for: Multi-Omics Reveals Molecular and Genetic Mechanisms Underlying Egg Albumen Quality Decline in Aging Laying Hens
Source: Int J Mol Sci. 2025 Aug 15;26(16):7876. doi: 10.3390/ijms26167876 (PMC12386583; doi:10.3390/ijms26167876)
Supplement: Supplementary file 1 [file ijms-26-07876-s001.zip › Table S2.xlsx]

## Sheet: SNP_LD
CHR	SNP_ID	POS	LD_BLOCK_START	LD_BLOCK_END	LD_BLOCK_SNPS	GEOUP
3	3:20207512	20207512	20207512	20207521	20207512|20207521	HU66
3	3:20207521	20207521	20207512	20207521	20207512|20207521	HU66
3	3:20207512	20207512	20207512	20207521	20207512|20207521	HU66
3	3:20207521	20207521	20207512	20207521	20207512|20207521	HU66
3	3:20222162	20222162	20222162	20222622	20222162|20222500|20222520|20222521|20222622	HU66
3	3:20222500	20222500	20222162	20222622	20222162|20222500|20222520|20222521|20222622	HU66
3	3:20222520	20222520	20222162	20222622	20222162|20222500|20222520|20222521|20222622	HU66
3	3:20222521	20222521	20222162	20222622	20222162|20222500|20222520|20222521|20222622	HU66
3	3:20222622	20222622	20222162	20222622	20222162|20222500|20222520|20222521|20222622	HU66
3	3:20222162	20222162	20222162	20222622	20222162|20222500|20222520|20222521|20222622	HU66
3	3:20222500	20222500	20222162	20222622	20222162|20222500|20222520|20222521|20222622	HU66
3	3:20222520	20222520	20222162	20222622	20222162|20222500|20222520|20222521|20222622	HU66
3	3:20222521	20222521	20222162	20222622	20222162|20222500|20222520|20222521|20222622	HU66
3	3:20222622	20222622	20222162	20222622	20222162|20222500|20222520|20222521|20222622	HU66
3	3:20229434	20229434	20229434	20229461	20229434|20229461	HU66
3	3:20229461	20229461	20229434	20229461	20229434|20229461	HU66
3	3:20229434	20229434	20229434	20229461	20229434|20229461	HU66
3	3:20229461	20229461	20229434	20229461	20229434|20229461	HU66
3	3:20454521	20454521	20454521	20454564	20454521|20454564	HU66
3	3:20454564	20454564	20454521	20454564	20454521|20454564	HU66
3	3:20454521	20454521	20454521	20454564	20454521|20454564	HU66
3	3:20454564	20454564	20454521	20454564	20454521|20454564	HU66
3	3:20491324	20491324	20491324	20491383	20491324|20491383	HU66
3	3:20491383	20491383	20491324	20491383	20491324|20491383	HU66
3	3:20491324	20491324	20491324	20491383	20491324|20491383	HU66
3	3:20491383	20491383	20491324	20491383	20491324|20491383	HU66
6	6:18641909	18641909	18641909	18641945	18641909|18641917|18641945	HU66
6	6:18641917	18641917	18641909	18641945	18641909|18641917|18641945	HU66
6	6:18641945	18641945	18641909	18641945	18641909|18641917|18641945	HU66
2	2:15009175	15009175	15009175	15009693	15009175|15009269|15009289|15009405|15009433|15009435|15009442|15009693	HU72
2	2:15009269	15009269	15009175	15009693	15009175|15009269|15009289|15009405|15009433|15009435|15009442|15009693	HU72
2	2:15009289	15009289	15009175	15009693	15009175|15009269|15009289|15009405|15009433|15009435|15009442|15009693	HU72
2	2:15009405	15009405	15009175	15009693	15009175|15009269|15009289|15009405|15009433|15009435|15009442|15009693	HU72
2	2:15009433	15009433	15009175	15009693	15009175|15009269|15009289|15009405|15009433|15009435|15009442|15009693	HU72
2	2:15009435	15009435	15009175	15009693	15009175|15009269|15009289|15009405|15009433|15009435|15009442|15009693	HU72
2	2:15009442	15009442	15009175	15009693	15009175|15009269|15009289|15009405|15009433|15009435|15009442|15009693	HU72
2	2:15009693	15009693	15009175	15009693	15009175|15009269|15009289|15009405|15009433|15009435|15009442|15009693	HU72
2	2:65720803	65720803	65720803	65720829	65720803|65720804|65720829	HU72
2	2:65720804	65720804	65720803	65720829	65720803|65720804|65720829	HU72
2	2:65720829	65720829	65720803	65720829	65720803|65720804|65720829	HU72
2	2:65732432	65732432	65732432	65732437	65732432|65732437	HU72
2	2:65732437	65732437	65732432	65732437	65732432|65732437	HU72
2	2:65732432	65732432	65732432	65732437	65732432|65732437	HU72
2	2:65732437	65732437	65732432	65732437	65732432|65732437	HU72
2	2:65738714	65738714	65738714	65738724	65738714|65738724	HU72
2	2:65738724	65738724	65738714	65738724	65738714|65738724	HU72
2	2:65738714	65738714	65738714	65738724	65738714|65738724	HU72
2	2:65738724	65738724	65738714	65738724	65738714|65738724	HU72
2	2:65754176	65754176	65754176	65755263	65754176|65754178|65754287|65754310|65754543|65754562|65754614|65754755|65755066|65755257|65755263	HU72
2	2:65754178	65754178	65754176	65755263	65754176|65754178|65754287|65754310|65754543|65754562|65754614|65754755|65755066|65755257|65755263	HU72
2	2:65754287	65754287	65754176	65755263	65754176|65754178|65754287|65754310|65754543|65754562|65754614|65754755|65755066|65755257|65755263	HU72
2	2:65754310	65754310	65754176	65755263	65754176|65754178|65754287|65754310|65754543|65754562|65754614|65754755|65755066|65755257|65755263	HU72
2	2:65754543	65754543	65754176	65755263	65754176|65754178|65754287|65754310|65754543|65754562|65754614|65754755|65755066|65755257|65755263	HU72
2	2:65754562	65754562	65754176	65755263	65754176|65754178|65754287|65754310|65754543|65754562|65754614|65754755|65755066|65755257|65755263	HU72
2	2:65754614	65754614	65754176	65755263	65754176|65754178|65754287|65754310|65754543|65754562|65754614|65754755|65755066|65755257|65755263	HU72
2	2:65754755	65754755	65754176	65755263	65754176|65754178|65754287|65754310|65754543|65754562|65754614|65754755|65755066|65755257|65755263	HU72
2	2:65755066	65755066	65754176	65755263	65754176|65754178|65754287|65754310|65754543|65754562|65754614|65754755|65755066|65755257|65755263	HU72
2	2:65755257	65755257	65754176	65755263	65754176|65754178|65754287|65754310|65754543|65754562|65754614|65754755|65755066|65755257|65755263	HU72
2	2:65755263	65755263	65754176	65755263	65754176|65754178|65754287|65754310|65754543|65754562|65754614|65754755|65755066|65755257|65755263	HU72
2	2:65754176	65754176	65754176	65755263	65754176|65754178|65754287|65754310|65754543|65754562|65754614|65754755|65755066|65755257|65755263	HU72
2	2:65754178	65754178	65754176	65755263	65754176|65754178|65754287|65754310|65754543|65754562|65754614|65754755|65755066|65755257|65755263	HU72
2	2:65754287	65754287	65754176	65755263	65754176|65754178|65754287|65754310|65754543|65754562|65754614|65754755|65755066|65755257|65755263	HU72
2	2:65754310	65754310	65754176	65755263	65754176|65754178|65754287|65754310|65754543|65754562|65754614|65754755|65755066|65755257|65755263	HU72
2	2:65754543	65754543	65754176	65755263	65754176|65754178|65754287|65754310|65754543|65754562|65754614|65754755|65755066|65755257|65755263	HU72
2	2:65754562	65754562	65754176	65755263	65754176|65754178|65754287|65754310|65754543|65754562|65754614|65754755|65755066|65755257|65755263	HU72
2	2:65754614	65754614	65754176	65755263	65754176|65754178|65754287|65754310|65754543|65754562|65754614|65754755|65755066|65755257|65755263	HU72
2	2:65754755	65754755	65754176	65755263	65754176|65754178|65754287|65754310|65754543|65754562|65754614|65754755|65755066|65755257|65755263	HU72
2	2:65755066	65755066	65754176	65755263	65754176|65754178|65754287|65754310|65754543|65754562|65754614|65754755|65755066|65755257|65755263	HU72
2	2:65755257	65755257	65754176	65755263	65754176|65754178|65754287|65754310|65754543|65754562|65754614|65754755|65755066|65755257|65755263	HU72
2	2:65755263	65755263	65754176	65755263	65754176|65754178|65754287|65754310|65754543|65754562|65754614|65754755|65755066|65755257|65755263	HU72
2	2:65907324	65907324	65907324	65912451	65907324|65907408|65907468|65907539|65907562|65907681|65907760|65907761|65908285|65908497|65908552|65908605|65908821|65908856|65909671|65909763|65909767|65909781|65910014|65910375|65910389|65910397|65910425|65910454|65910579|65910665|65910699|65910843|65910904|65911104|65911105|65911108|65911117|65911399|65911410|65911504|65911675|65911677|65911679|65911779|65911858|65912029|65912037|65912208|659…	HU72
2	2:65907408	65907408	65907324	65912451	65907324|65907408|65907468|65907539|65907562|65907681|65907760|65907761|65908285|65908497|65908552|65908605|65908821|65908856|65909671|65909763|65909767|65909781|65910014|65910375|65910389|65910397|65910425|65910454|65910579|65910665|65910699|65910843|65910904|65911104|65911105|65911108|65911117|65911399|65911410|65911504|65911675|65911677|65911679|65911779|65911858|65912029|65912037|65912208|659…	HU72
2	2:65907468	65907468	65907324	65912451	65907324|65907408|65907468|65907539|65907562|65907681|65907760|65907761|65908285|65908497|65908552|65908605|65908821|65908856|65909671|65909763|65909767|65909781|65910014|65910375|65910389|65910397|65910425|65910454|65910579|65910665|65910699|65910843|65910904|65911104|65911105|65911108|65911117|65911399|65911410|65911504|65911675|65911677|65911679|65911779|65911858|65912029|65912037|65912208|659…	HU72
2	2:65907539	65907539	65907324	65912451	65907324|65907408|65907468|65907539|65907562|65907681|65907760|65907761|65908285|65908497|65908552|65908605|65908821|65908856|65909671|65909763|65909767|65909781|65910014|65910375|65910389|65910397|65910425|65910454|65910579|65910665|65910699|65910843|65910904|65911104|65911105|65911108|65911117|65911399|65911410|65911504|65911675|65911677|65911679|65911779|65911858|65912029|65912037|65912208|659…	HU72
2	2:65907562	65907562	65907324	65912451	65907324|65907408|65907468|65907539|65907562|65907681|65907760|65907761|65908285|65908497|65908552|65908605|65908821|65908856|65909671|65909763|65909767|65909781|65910014|65910375|65910389|65910397|65910425|65910454|65910579|65910665|65910699|65910843|65910904|65911104|65911105|65911108|65911117|65911399|65911410|65911504|65911675|65911677|65911679|65911779|65911858|65912029|65912037|65912208|659…	HU72
2	2:65907681	65907681	65907324	65912451	65907324|65907408|65907468|65907539|65907562|65907681|65907760|65907761|65908285|65908497|65908552|65908605|65908821|65908856|65909671|65909763|65909767|65909781|65910014|65910375|65910389|65910397|65910425|65910454|65910579|65910665|65910699|65910843|65910904|65911104|65911105|65911108|65911117|65911399|65911410|65911504|65911675|65911677|65911679|65911779|65911858|65912029|65912037|65912208|659…	HU72
2	2:65907760	65907760	65907324	65912451	65907324|65907408|65907468|65907539|65907562|65907681|65907760|65907761|65908285|65908497|65908552|65908605|65908821|65908856|65909671|65909763|65909767|65909781|65910014|65910375|65910389|65910397|65910425|65910454|65910579|65910665|65910699|65910843|65910904|65911104|65911105|65911108|65911117|65911399|65911410|65911504|65911675|65911677|65911679|65911779|65911858|65912029|65912037|65912208|659…	HU72
2	2:65907761	65907761	65907324	65912451	65907324|65907408|65907468|65907539|65907562|65907681|65907760|65907761|65908285|65908497|65908552|65908605|65908821|65908856|65909671|65909763|65909767|65909781|65910014|65910375|65910389|65910397|65910425|65910454|65910579|65910665|65910699|65910843|65910904|65911104|65911105|65911108|65911117|65911399|65911410|65911504|65911675|65911677|65911679|65911779|65911858|65912029|65912037|65912208|659…	HU72
2	2:65908285	65908285	65907324	65912451	65907324|65907408|65907468|65907539|65907562|65907681|65907760|65907761|65908285|65908497|65908552|65908605|65908821|65908856|65909671|65909763|65909767|65909781|65910014|65910375|65910389|65910397|65910425|65910454|65910579|65910665|65910699|65910843|65910904|65911104|65911105|65911108|65911117|65911399|65911410|65911504|65911675|65911677|65911679|65911779|65911858|65912029|65912037|65912208|659…	HU72
2	2:65908497	65908497	65907324	65912451	65907324|65907408|65907468|65907539|65907562|65907681|65907760|65907761|65908285|65908497|65908552|65908605|65908821|65908856|65909671|65909763|65909767|65909781|65910014|65910375|65910389|65910397|65910425|65910454|65910579|65910665|65910699|65910843|65910904|65911104|65911105|65911108|65911117|65911399|65911410|65911504|65911675|65911677|65911679|65911779|65911858|65912029|65912037|65912208|659…	HU72
2	2:65908552	65908552	65907324	65912451	65907324|65907408|65907468|65907539|65907562|65907681|65907760|65907761|65908285|65908497|65908552|65908605|65908821|65908856|65909671|65909763|65909767|65909781|65910014|65910375|65910389|65910397|65910425|65910454|65910579|65910665|65910699|65910843|65910904|65911104|65911105|65911108|65911117|65911399|65911410|65911504|65911675|65911677|65911679|65911779|65911858|65912029|65912037|65912208|659…	HU72
2	2:65908605	65908605	65907324	65912451	65907324|65907408|65907468|65907539|65907562|65907681|65907760|65907761|65908285|65908497|65908552|65908605|65908821|65908856|65909671|65909763|65909767|65909781|65910014|65910375|65910389|65910397|65910425|65910454|65910579|65910665|65910699|65910843|65910904|65911104|65911105|65911108|65911117|65911399|65911410|65911504|65911675|65911677|65911679|65911779|65911858|65912029|65912037|65912208|659…	HU72
2	2:65908821	65908821	65907324	65912451	65907324|65907408|65907468|65907539|65907562|65907681|65907760|65907761|65908285|65908497|65908552|65908605|65908821|65908856|65909671|65909763|65909767|65909781|65910014|65910375|65910389|65910397|65910425|65910454|65910579|65910665|65910699|65910843|65910904|65911104|65911105|65911108|65911117|65911399|65911410|65911504|65911675|65911677|65911679|65911779|65911858|65912029|65912037|65912208|659…	HU72
2	2:65908856	65908856	65907324	65912451	65907324|65907408|65907468|65907539|65907562|65907681|65907760|65907761|65908285|65908497|65908552|65908605|65908821|65908856|65909671|65909763|65909767|65909781|65910014|65910375|65910389|65910397|65910425|65910454|65910579|65910665|65910699|65910843|65910904|65911104|65911105|65911108|65911117|65911399|65911410|65911504|65911675|65911677|65911679|65911779|65911858|65912029|65912037|65912208|659…	HU72
2	2:65909671	65909671	65907324	65912451	65907324|65907408|65907468|65907539|65907562|65907681|65907760|65907761|65908285|65908497|65908552|65908605|65908821|65908856|65909671|65909763|65909767|65909781|65910014|65910375|65910389|65910397|65910425|65910454|65910579|65910665|65910699|65910843|65910904|65911104|65911105|65911108|65911117|65911399|65911410|65911504|65911675|65911677|65911679|65911779|65911858|65912029|65912037|65912208|659…	HU72
2	2:65909763	65909763	65907324	65912451	65907324|65907408|65907468|65907539|65907562|65907681|65907760|65907761|65908285|65908497|65908552|65908605|65908821|65908856|65909671|65909763|65909767|65909781|65910014|65910375|65910389|65910397|65910425|65910454|65910579|65910665|65910699|65910843|65910904|65911104|65911105|65911108|65911117|65911399|65911410|65911504|65911675|65911677|65911679|65911779|65911858|65912029|65912037|65912208|659…	HU72
2	2:65909767	65909767	65907324	65912451	65907324|65907408|65907468|65907539|65907562|65907681|65907760|65907761|65908285|65908497|65908552|65908605|65908821|65908856|65909671|65909763|65909767|65909781|65910014|65910375|65910389|65910397|65910425|65910454|65910579|65910665|65910699|65910843|65910904|65911104|65911105|65911108|65911117|65911399|65911410|65911504|65911675|65911677|65911679|65911779|65911858|65912029|65912037|65912208|659…	HU72
2	2:65909781	65909781	65907324	65912451	65907324|65907408|65907468|65907539|65907562|65907681|65907760|65907761|65908285|65908497|65908552|65908605|65908821|65908856|65909671|65909763|65909767|65909781|65910014|65910375|65910389|65910397|65910425|65910454|65910579|65910665|65910699|65910843|65910904|65911104|65911105|65911108|65911117|65911399|65911410|65911504|65911675|65911677|65911679|65911779|65911858|65912029|65912037|65912208|659…	HU72
2	2:65910014	65910014	65907324	65912451	65907324|65907408|65907468|65907539|65907562|65907681|65907760|65907761|65908285|65908497|65908552|65908605|65908821|65908856|65909671|65909763|65909767|65909781|65910014|65910375|65910389|65910397|65910425|65910454|65910579|65910665|65910699|65910843|65910904|65911104|65911105|65911108|65911117|65911399|65911410|65911504|65911675|65911677|65911679|65911779|65911858|65912029|65912037|65912208|659…	HU72
2	2:65910375	65910375	65907324	65912451	65907324|65907408|65907468|65907539|65907562|65907681|65907760|65907761|65908285|65908497|65908552|65908605|65908821|65908856|65909671|65909763|65909767|65909781|65910014|65910375|65910389|65910397|65910425|65910454|65910579|65910665|65910699|65910843|65910904|65911104|65911105|65911108|65911117|65911399|65911410|65911504|65911675|65911677|65911679|65911779|65911858|65912029|65912037|65912208|659…	HU72
2	2:65910389	65910389	65907324	65912451	65907324|65907408|65907468|65907539|65907562|65907681|65907760|65907761|65908285|65908497|65908552|65908605|65908821|65908856|65909671|65909763|65909767|65909781|65910014|65910375|65910389|65910397|65910425|65910454|65910579|65910665|65910699|65910843|65910904|65911104|65911105|65911108|65911117|65911399|65911410|65911504|65911675|65911677|65911679|65911779|65911858|65912029|65912037|65912208|659…	HU72
2	2:65910397	65910397	65907324	65912451	65907324|65907408|65907468|65907539|65907562|65907681|65907760|65907761|65908285|65908497|65908552|65908605|65908821|65908856|65909671|65909763|65909767|65909781|65910014|65910375|65910389|65910397|65910425|65910454|65910579|65910665|65910699|65910843|65910904|65911104|65911105|65911108|65911117|65911399|65911410|65911504|65911675|65911677|65911679|65911779|65911858|65912029|65912037|65912208|659…	HU72
2	2:65910425	65910425	65907324	65912451	65907324|65907408|65907468|65907539|65907562|65907681|65907760|65907761|65908285|65908497|65908552|65908605|65908821|65908856|65909671|65909763|65909767|65909781|65910014|65910375|65910389|65910397|65910425|65910454|65910579|65910665|65910699|65910843|65910904|65911104|65911105|65911108|65911117|65911399|65911410|65911504|65911675|65911677|65911679|65911779|65911858|65912029|65912037|65912208|659…	HU72
2	2:65910454	65910454	65907324	65912451	65907324|65907408|65907468|65907539|65907562|65907681|65907760|65907761|65908285|65908497|65908552|65908605|65908821|65908856|65909671|65909763|65909767|65909781|65910014|65910375|65910389|65910397|65910425|65910454|65910579|65910665|65910699|65910843|65910904|65911104|65911105|65911108|65911117|65911399|65911410|65911504|65911675|65911677|65911679|65911779|65911858|65912029|65912037|65912208|659…	HU72
2	2:65910579	65910579	65907324	65912451	65907324|65907408|65907468|65907539|65907562|65907681|65907760|65907761|65908285|65908497|65908552|65908605|65908821|65908856|65909671|65909763|65909767|65909781|65910014|65910375|65910389|65910397|65910425|65910454|65910579|65910665|65910699|65910843|65910904|65911104|65911105|65911108|65911117|65911399|65911410|65911504|65911675|65911677|65911679|65911779|65911858|65912029|65912037|65912208|659…	HU72
2	2:65910665	65910665	65907324	65912451	65907324|65907408|65907468|65907539|65907562|65907681|65907760|65907761|65908285|65908497|65908552|65908605|65908821|65908856|65909671|65909763|65909767|65909781|65910014|65910375|65910389|65910397|65910425|65910454|65910579|65910665|65910699|65910843|65910904|65911104|65911105|65911108|65911117|65911399|65911410|65911504|65911675|65911677|65911679|65911779|65911858|65912029|65912037|65912208|659…	HU72
2	2:65910699	65910699	65907324	65912451	65907324|65907408|65907468|65907539|65907562|65907681|65907760|65907761|65908285|65908497|65908552|65908605|65908821|65908856|65909671|65909763|65909767|65909781|65910014|65910375|65910389|65910397|65910425|65910454|65910579|65910665|65910699|65910843|65910904|65911104|65911105|65911108|65911117|65911399|65911410|65911504|65911675|65911677|65911679|65911779|65911858|65912029|65912037|65912208|659…	HU72
2	2:65910843	65910843	65907324	65912451	65907324|65907408|65907468|65907539|65907562|65907681|65907760|65907761|65908285|65908497|65908552|65908605|65908821|65908856|65909671|65909763|65909767|65909781|65910014|65910375|65910389|65910397|65910425|65910454|65910579|65910665|65910699|65910843|65910904|65911104|65911105|65911108|65911117|65911399|65911410|65911504|65911675|65911677|65911679|65911779|65911858|65912029|65912037|65912208|659…	HU72
2	2:65910904	65910904	65907324	65912451	65907324|65907408|65907468|65907539|65907562|65907681|65907760|65907761|65908285|65908497|65908552|65908605|65908821|65908856|65909671|65909763|65909767|65909781|65910014|65910375|65910389|65910397|65910425|65910454|65910579|65910665|65910699|65910843|65910904|65911104|65911105|65911108|65911117|65911399|65911410|65911504|65911675|65911677|65911679|65911779|65911858|65912029|65912037|65912208|659…	HU72
2	2:65911104	65911104	65907324	65912451	65907324|65907408|65907468|65907539|65907562|65907681|65907760|65907761|65908285|65908497|65908552|65908605|65908821|65908856|65909671|65909763|65909767|65909781|65910014|65910375|65910389|65910397|65910425|65910454|65910579|65910665|65910699|65910843|65910904|65911104|65911105|65911108|65911117|65911399|65911410|65911504|65911675|65911677|65911679|65911779|65911858|65912029|65912037|65912208|659…	HU72
2	2:65911105	65911105	65907324	65912451	65907324|65907408|65907468|65907539|65907562|65907681|65907760|65907761|65908285|65908497|65908552|65908605|65908821|65908856|65909671|65909763|65909767|65909781|65910014|65910375|65910389|65910397|65910425|65910454|65910579|65910665|65910699|65910843|65910904|65911104|65911105|65911108|65911117|65911399|65911410|65911504|65911675|65911677|65911679|65911779|65911858|65912029|65912037|65912208|659…	HU72
2	2:65911108	65911108	65907324	65912451	65907324|65907408|65907468|65907539|65907562|65907681|65907760|65907761|65908285|65908497|65908552|65908605|65908821|65908856|65909671|65909763|65909767|65909781|65910014|65910375|65910389|65910397|65910425|65910454|65910579|65910665|65910699|65910843|65910904|65911104|65911105|65911108|65911117|65911399|65911410|65911504|65911675|65911677|65911679|65911779|65911858|65912029|65912037|65912208|659…	HU72
2	2:65911117	65911117	65907324	65912451	65907324|65907408|65907468|65907539|65907562|65907681|65907760|65907761|65908285|65908497|65908552|65908605|65908821|65908856|65909671|65909763|65909767|65909781|65910014|65910375|65910389|65910397|65910425|65910454|65910579|65910665|65910699|65910843|65910904|65911104|65911105|65911108|65911117|65911399|65911410|65911504|65911675|65911677|65911679|65911779|65911858|65912029|65912037|65912208|659…	HU72
2	2:65911399	65911399	65907324	65912451	65907324|65907408|65907468|65907539|65907562|65907681|65907760|65907761|65908285|65908497|65908552|65908605|65908821|65908856|65909671|65909763|65909767|65909781|65910014|65910375|65910389|65910397|65910425|65910454|65910579|65910665|65910699|65910843|65910904|65911104|65911105|65911108|65911117|65911399|65911410|65911504|65911675|65911677|65911679|65911779|65911858|65912029|65912037|65912208|659…	HU72
2	2:65911410	65911410	65907324	65912451	65907324|65907408|65907468|65907539|65907562|65907681|65907760|65907761|65908285|65908497|65908552|65908605|65908821|65908856|65909671|65909763|65909767|65909781|65910014|65910375|65910389|65910397|65910425|65910454|65910579|65910665|65910699|65910843|65910904|65911104|65911105|65911108|65911117|65911399|65911410|65911504|65911675|65911677|65911679|65911779|65911858|65912029|65912037|65912208|659…	HU72
2	2:65911504	65911504	65907324	65912451	65907324|65907408|65907468|65907539|65907562|65907681|65907760|65907761|65908285|65908497|65908552|65908605|65908821|65908856|65909671|65909763|65909767|65909781|65910014|65910375|65910389|65910397|65910425|65910454|65910579|65910665|65910699|65910843|65910904|65911104|65911105|65911108|65911117|65911399|65911410|65911504|65911675|65911677|65911679|65911779|65911858|65912029|65912037|65912208|659…	HU72
2	2:65911675	65911675	65907324	65912451	65907324|65907408|65907468|65907539|65907562|65907681|65907760|65907761|65908285|65908497|65908552|65908605|65908821|65908856|65909671|65909763|65909767|65909781|65910014|65910375|65910389|65910397|65910425|65910454|65910579|65910665|65910699|65910843|65910904|65911104|65911105|65911108|65911117|65911399|65911410|65911504|65911675|65911677|65911679|65911779|65911858|65912029|65912037|65912208|659…	HU72
2	2:65911677	65911677	65907324	65912451	65907324|65907408|65907468|65907539|65907562|65907681|65907760|65907761|65908285|65908497|65908552|65908605|65908821|65908856|65909671|65909763|65909767|65909781|65910014|65910375|65910389|65910397|65910425|65910454|65910579|65910665|65910699|65910843|65910904|65911104|65911105|65911108|65911117|65911399|65911410|65911504|65911675|65911677|65911679|65911779|65911858|65912029|65912037|65912208|659…	HU72
2	2:65911679	65911679	65907324	65912451	65907324|65907408|65907468|65907539|65907562|65907681|65907760|65907761|65908285|65908497|65908552|65908605|65908821|65908856|65909671|65909763|65909767|65909781|65910014|65910375|65910389|65910397|65910425|65910454|65910579|65910665|65910699|65910843|65910904|65911104|65911105|65911108|65911117|65911399|65911410|65911504|65911675|65911677|65911679|65911779|65911858|65912029|65912037|65912208|659…	HU72
2	2:65911779	65911779	65907324	65912451	65907324|65907408|65907468|65907539|65907562|65907681|65907760|65907761|65908285|65908497|65908552|65908605|65908821|65908856|65909671|65909763|65909767|65909781|65910014|65910375|65910389|65910397|65910425|65910454|65910579|65910665|65910699|65910843|65910904|65911104|65911105|65911108|65911117|65911399|65911410|65911504|65911675|65911677|65911679|65911779|65911858|65912029|65912037|65912208|659…	HU72
2	2:65911858	65911858	65907324	65912451	65907324|65907408|65907468|65907539|65907562|65907681|65907760|65907761|65908285|65908497|65908552|65908605|65908821|65908856|65909671|65909763|65909767|65909781|65910014|65910375|65910389|65910397|65910425|65910454|65910579|65910665|65910699|65910843|65910904|65911104|65911105|65911108|65911117|65911399|65911410|65911504|65911675|65911677|65911679|65911779|65911858|65912029|65912037|65912208|659…	HU72
2	2:65912029	65912029	65907324	65912451	65907324|65907408|65907468|65907539|65907562|65907681|65907760|65907761|65908285|65908497|65908552|65908605|65908821|65908856|65909671|65909763|65909767|65909781|65910014|65910375|65910389|65910397|65910425|65910454|65910579|65910665|65910699|65910843|65910904|65911104|65911105|65911108|65911117|65911399|65911410|65911504|65911675|65911677|65911679|65911779|65911858|65912029|65912037|65912208|659…	HU72
2	2:65912037	65912037	65907324	65912451	65907324|65907408|65907468|65907539|65907562|65907681|65907760|65907761|65908285|65908497|65908552|65908605|65908821|65908856|65909671|65909763|65909767|65909781|65910014|65910375|65910389|65910397|65910425|65910454|65910579|65910665|65910699|65910843|65910904|65911104|65911105|65911108|65911117|65911399|65911410|65911504|65911675|65911677|65911679|65911779|65911858|65912029|65912037|65912208|659…	HU72
2	2:65912208	65912208	65907324	65912451	65907324|65907408|65907468|65907539|65907562|65907681|65907760|65907761|65908285|65908497|65908552|65908605|65908821|65908856|65909671|65909763|65909767|65909781|65910014|65910375|65910389|65910397|65910425|65910454|65910579|65910665|65910699|65910843|65910904|65911104|65911105|65911108|65911117|65911399|65911410|65911504|65911675|65911677|65911679|65911779|65911858|65912029|65912037|65912208|659…	HU72
2	2:65912313	65912313	65907324	65912451	65907324|65907408|65907468|65907539|65907562|65907681|65907760|65907761|65908285|65908497|65908552|65908605|65908821|65908856|65909671|65909763|65909767|65909781|65910014|65910375|65910389|65910397|65910425|65910454|65910579|65910665|65910699|65910843|65910904|65911104|65911105|65911108|65911117|65911399|65911410|65911504|65911675|65911677|65911679|65911779|65911858|65912029|65912037|65912208|659…	HU72
2	2:65912329	65912329	65907324	65912451	65907324|65907408|65907468|65907539|65907562|65907681|65907760|65907761|65908285|65908497|65908552|65908605|65908821|65908856|65909671|65909763|65909767|65909781|65910014|65910375|65910389|65910397|65910425|65910454|65910579|65910665|65910699|65910843|65910904|65911104|65911105|65911108|65911117|65911399|65911410|65911504|65911675|65911677|65911679|65911779|65911858|65912029|65912037|65912208|659…	HU72
2	2:65912451	65912451	65907324	65912451	65907324|65907408|65907468|65907539|65907562|65907681|65907760|65907761|65908285|65908497|65908552|65908605|65908821|65908856|65909671|65909763|65909767|65909781|65910014|65910375|65910389|65910397|65910425|65910454|65910579|65910665|65910699|65910843|65910904|65911104|65911105|65911108|65911117|65911399|65911410|65911504|65911675|65911677|65911679|65911779|65911858|65912029|65912037|65912208|659…	HU72
2	2:65974383	65974383	65974383	65974435	65974383|65974385|65974435	HU72
2	2:65974385	65974385	65974383	65974435	65974383|65974385|65974435	HU72
2	2:65974435	65974435	65974383	65974435	65974383|65974385|65974435	HU72
2	2:65974383	65974383	65974383	65974435	65974383|65974385|65974435	HU72
2	2:65974385	65974385	65974383	65974435	65974383|65974385|65974435	HU72
2	2:65974435	65974435	65974383	65974435	65974383|65974385|65974435	HU72
2	2:65996652	65996652	65996652	65996865	65996652|65996865	HU72
2	2:65996865	65996865	65996652	65996865	65996652|65996865	HU72
2	2:66009209	66009209	66009209	66014854	66009209|66009232|66009295|66009430|66009505|66009510|66009731|66009732|66009782|66010061|66010506|66010726|66011823|66011879|66012092|66012112|66012387|66012610|66012833|66012984|66013375|66013534|66013541|66013588|66013862|66013931|66013972|66014421|66014701|66014801|66014845|66014849|66014851|66014854	HU72
2	2:66009232	66009232	66009209	66014854	66009209|66009232|66009295|66009430|66009505|66009510|66009731|66009732|66009782|66010061|66010506|66010726|66011823|66011879|66012092|66012112|66012387|66012610|66012833|66012984|66013375|66013534|66013541|66013588|66013862|66013931|66013972|66014421|66014701|66014801|66014845|66014849|66014851|66014854	HU72
2	2:66009295	66009295	66009209	66014854	66009209|66009232|66009295|66009430|66009505|66009510|66009731|66009732|66009782|66010061|66010506|66010726|66011823|66011879|66012092|66012112|66012387|66012610|66012833|66012984|66013375|66013534|66013541|66013588|66013862|66013931|66013972|66014421|66014701|66014801|66014845|66014849|66014851|66014854	HU72
2	2:66009430	66009430	66009209	66014854	66009209|66009232|66009295|66009430|66009505|66009510|66009731|66009732|66009782|66010061|66010506|66010726|66011823|66011879|66012092|66012112|66012387|66012610|66012833|66012984|66013375|66013534|66013541|66013588|66013862|66013931|66013972|66014421|66014701|66014801|66014845|66014849|66014851|66014854	HU72
2	2:66009505	66009505	66009209	66014854	66009209|66009232|66009295|66009430|66009505|66009510|66009731|66009732|66009782|66010061|66010506|66010726|66011823|66011879|66012092|66012112|66012387|66012610|66012833|66012984|66013375|66013534|66013541|66013588|66013862|66013931|66013972|66014421|66014701|66014801|66014845|66014849|66014851|66014854	HU72
2	2:66009510	66009510	66009209	66014854	66009209|66009232|66009295|66009430|66009505|66009510|66009731|66009732|66009782|66010061|66010506|66010726|66011823|66011879|66012092|66012112|66012387|66012610|66012833|66012984|66013375|66013534|66013541|66013588|66013862|66013931|66013972|66014421|66014701|66014801|66014845|66014849|66014851|66014854	HU72
2	2:66009731	66009731	66009209	66014854	66009209|66009232|66009295|66009430|66009505|66009510|66009731|66009732|66009782|66010061|66010506|66010726|66011823|66011879|66012092|66012112|66012387|66012610|66012833|66012984|66013375|66013534|66013541|66013588|66013862|66013931|66013972|66014421|66014701|66014801|66014845|66014849|66014851|66014854	HU72
2	2:66009732	66009732	66009209	66014854	66009209|66009232|66009295|66009430|66009505|66009510|66009731|66009732|66009782|66010061|66010506|66010726|66011823|66011879|66012092|66012112|66012387|66012610|66012833|66012984|66013375|66013534|66013541|66013588|66013862|66013931|66013972|66014421|66014701|66014801|66014845|66014849|66014851|66014854	HU72
2	2:66009782	66009782	66009209	66014854	66009209|66009232|66009295|66009430|66009505|66009510|66009731|66009732|66009782|66010061|66010506|66010726|66011823|66011879|66012092|66012112|66012387|66012610|66012833|66012984|66013375|66013534|66013541|66013588|66013862|66013931|66013972|66014421|66014701|66014801|66014845|66014849|66014851|66014854	HU72
2	2:66010061	66010061	66009209	66014854	66009209|66009232|66009295|66009430|66009505|66009510|66009731|66009732|66009782|66010061|66010506|66010726|66011823|66011879|66012092|66012112|66012387|66012610|66012833|66012984|66013375|66013534|66013541|66013588|66013862|66013931|66013972|66014421|66014701|66014801|66014845|66014849|66014851|66014854	HU72
2	2:66010506	66010506	66009209	66014854	66009209|66009232|66009295|66009430|66009505|66009510|66009731|66009732|66009782|66010061|66010506|66010726|66011823|66011879|66012092|66012112|66012387|66012610|66012833|66012984|66013375|66013534|66013541|66013588|66013862|66013931|66013972|66014421|66014701|66014801|66014845|66014849|66014851|66014854	HU72
2	2:66010726	66010726	66009209	66014854	66009209|66009232|66009295|66009430|66009505|66009510|66009731|66009732|66009782|66010061|66010506|66010726|66011823|66011879|66012092|66012112|66012387|66012610|66012833|66012984|66013375|66013534|66013541|66013588|66013862|66013931|66013972|66014421|66014701|66014801|66014845|66014849|66014851|66014854	HU72
2	2:66011823	66011823	66009209	66014854	66009209|66009232|66009295|66009430|66009505|66009510|66009731|66009732|66009782|66010061|66010506|66010726|66011823|66011879|66012092|66012112|66012387|66012610|66012833|66012984|66013375|66013534|66013541|66013588|66013862|66013931|66013972|66014421|66014701|66014801|66014845|66014849|66014851|66014854	HU72
2	2:66011879	66011879	66009209	66014854	66009209|66009232|66009295|66009430|66009505|66009510|66009731|66009732|66009782|66010061|66010506|66010726|66011823|66011879|66012092|66012112|66012387|66012610|66012833|66012984|66013375|66013534|66013541|66013588|66013862|66013931|66013972|66014421|66014701|66014801|66014845|66014849|66014851|66014854	HU72
2	2:66012092	66012092	66009209	66014854	66009209|66009232|66009295|66009430|66009505|66009510|66009731|66009732|66009782|66010061|66010506|66010726|66011823|66011879|66012092|66012112|66012387|66012610|66012833|66012984|66013375|66013534|66013541|66013588|66013862|66013931|66013972|66014421|66014701|66014801|66014845|66014849|66014851|66014854	HU72
2	2:66012112	66012112	66009209	66014854	66009209|66009232|66009295|66009430|66009505|66009510|66009731|66009732|66009782|66010061|66010506|66010726|66011823|66011879|66012092|66012112|66012387|66012610|66012833|66012984|66013375|66013534|66013541|66013588|66013862|66013931|66013972|66014421|66014701|66014801|66014845|66014849|66014851|66014854	HU72
2	2:66012387	66012387	66009209	66014854	66009209|66009232|66009295|66009430|66009505|66009510|66009731|66009732|66009782|66010061|66010506|66010726|66011823|66011879|66012092|66012112|66012387|66012610|66012833|66012984|66013375|66013534|66013541|66013588|66013862|66013931|66013972|66014421|66014701|66014801|66014845|66014849|66014851|66014854	HU72
2	2:66012610	66012610	66009209	66014854	66009209|66009232|66009295|66009430|66009505|66009510|66009731|66009732|66009782|66010061|66010506|66010726|66011823|66011879|66012092|66012112|66012387|66012610|66012833|66012984|66013375|66013534|66013541|66013588|66013862|66013931|66013972|66014421|66014701|66014801|66014845|66014849|66014851|66014854	HU72
2	2:66012833	66012833	66009209	66014854	66009209|66009232|66009295|66009430|66009505|66009510|66009731|66009732|66009782|66010061|66010506|66010726|66011823|66011879|66012092|66012112|66012387|66012610|66012833|66012984|66013375|66013534|66013541|66013588|66013862|66013931|66013972|66014421|66014701|66014801|66014845|66014849|66014851|66014854	HU72
2	2:66012984	66012984	66009209	66014854	66009209|66009232|66009295|66009430|66009505|66009510|66009731|66009732|66009782|66010061|66010506|66010726|66011823|66011879|66012092|66012112|66012387|66012610|66012833|66012984|66013375|66013534|66013541|66013588|66013862|66013931|66013972|66014421|66014701|66014801|66014845|66014849|66014851|66014854	HU72
2	2:66013375	66013375	66009209	66014854	66009209|66009232|66009295|66009430|66009505|66009510|66009731|66009732|66009782|66010061|66010506|66010726|66011823|66011879|66012092|66012112|66012387|66012610|66012833|66012984|66013375|66013534|66013541|66013588|66013862|66013931|66013972|66014421|66014701|66014801|66014845|66014849|66014851|66014854	HU72
2	2:66013534	66013534	66009209	66014854	66009209|66009232|66009295|66009430|66009505|66009510|66009731|66009732|66009782|66010061|66010506|66010726|66011823|66011879|66012092|66012112|66012387|66012610|66012833|66012984|66013375|66013534|66013541|66013588|66013862|66013931|66013972|66014421|66014701|66014801|66014845|66014849|66014851|66014854	HU72
2	2:66013541	66013541	66009209	66014854	66009209|66009232|66009295|66009430|66009505|66009510|66009731|66009732|66009782|66010061|66010506|66010726|66011823|66011879|66012092|66012112|66012387|66012610|66012833|66012984|66013375|66013534|66013541|66013588|66013862|66013931|66013972|66014421|66014701|66014801|66014845|66014849|66014851|66014854	HU72
2	2:66013588	66013588	66009209	66014854	66009209|66009232|66009295|66009430|66009505|66009510|66009731|66009732|66009782|66010061|66010506|66010726|66011823|66011879|66012092|66012112|66012387|66012610|66012833|66012984|66013375|66013534|66013541|66013588|66013862|66013931|66013972|66014421|66014701|66014801|66014845|66014849|66014851|66014854	HU72
2	2:66013862	66013862	66009209	66014854	66009209|66009232|66009295|66009430|66009505|66009510|66009731|66009732|66009782|66010061|66010506|66010726|66011823|66011879|66012092|66012112|66012387|66012610|66012833|66012984|66013375|66013534|66013541|66013588|66013862|66013931|66013972|66014421|66014701|66014801|66014845|66014849|66014851|66014854	HU72
2	2:66013931	66013931	66009209	66014854	66009209|66009232|66009295|66009430|66009505|66009510|66009731|66009732|66009782|66010061|66010506|66010726|66011823|66011879|66012092|66012112|66012387|66012610|66012833|66012984|66013375|66013534|66013541|66013588|66013862|66013931|66013972|66014421|66014701|66014801|66014845|66014849|66014851|66014854	HU72
2	2:66013972	66013972	66009209	66014854	66009209|66009232|66009295|66009430|66009505|66009510|66009731|66009732|66009782|66010061|66010506|66010726|66011823|66011879|66012092|66012112|66012387|66012610|66012833|66012984|66013375|66013534|66013541|66013588|66013862|66013931|66013972|66014421|66014701|66014801|66014845|66014849|66014851|66014854	HU72
2	2:66014421	66014421	66009209	66014854	66009209|66009232|66009295|66009430|66009505|66009510|66009731|66009732|66009782|66010061|66010506|66010726|66011823|66011879|66012092|66012112|66012387|66012610|66012833|66012984|66013375|66013534|66013541|66013588|66013862|66013931|66013972|66014421|66014701|66014801|66014845|66014849|66014851|66014854	HU72
2	2:66014701	66014701	66009209	66014854	66009209|66009232|66009295|66009430|66009505|66009510|66009731|66009732|66009782|66010061|66010506|66010726|66011823|66011879|66012092|66012112|66012387|66012610|66012833|66012984|66013375|66013534|66013541|66013588|66013862|66013931|66013972|66014421|66014701|66014801|66014845|66014849|66014851|66014854	HU72
2	2:66014801	66014801	66009209	66014854	66009209|66009232|66009295|66009430|66009505|66009510|66009731|66009732|66009782|66010061|66010506|66010726|66011823|66011879|66012092|66012112|66012387|66012610|66012833|66012984|66013375|66013534|66013541|66013588|66013862|66013931|66013972|66014421|66014701|66014801|66014845|66014849|66014851|66014854	HU72
2	2:66014845	66014845	66009209	66014854	66009209|66009232|66009295|66009430|66009505|66009510|66009731|66009732|66009782|66010061|66010506|66010726|66011823|66011879|66012092|66012112|66012387|66012610|66012833|66012984|66013375|66013534|66013541|66013588|66013862|66013931|66013972|66014421|66014701|66014801|66014845|66014849|66014851|66014854	HU72
2	2:66014849	66014849	66009209	66014854	66009209|66009232|66009295|66009430|66009505|66009510|66009731|66009732|66009782|66010061|66010506|66010726|66011823|66011879|66012092|66012112|66012387|66012610|66012833|66012984|66013375|66013534|66013541|66013588|66013862|66013931|66013972|66014421|66014701|66014801|66014845|66014849|66014851|66014854	HU72
2	2:66014851	66014851	66009209	66014854	66009209|66009232|66009295|66009430|66009505|66009510|66009731|66009732|66009782|66010061|66010506|66010726|66011823|66011879|66012092|66012112|66012387|66012610|66012833|66012984|66013375|66013534|66013541|66013588|66013862|66013931|66013972|66014421|66014701|66014801|66014845|66014849|66014851|66014854	HU72
2	2:66014854	66014854	66009209	66014854	66009209|66009232|66009295|66009430|66009505|66009510|66009731|66009732|66009782|66010061|66010506|66010726|66011823|66011879|66012092|66012112|66012387|66012610|66012833|66012984|66013375|66013534|66013541|66013588|66013862|66013931|66013972|66014421|66014701|66014801|66014845|66014849|66014851|66014854	HU72
2	2:66009209	66009209	66009209	66014854	66009209|66009232|66009295|66009430|66009505|66009510|66009731|66009732|66009782|66010061|66010506|66010726|66011823|66011879|66012092|66012112|66012387|66012610|66012833|66012984|66013375|66013534|66013541|66013588|66013862|66013931|66013972|66014421|66014701|66014801|66014845|66014849|66014851|66014854	HU72
2	2:66009232	66009232	66009209	66014854	66009209|66009232|66009295|66009430|66009505|66009510|66009731|66009732|66009782|66010061|66010506|66010726|66011823|66011879|66012092|66012112|66012387|66012610|66012833|66012984|66013375|66013534|66013541|66013588|66013862|66013931|66013972|66014421|66014701|66014801|66014845|66014849|66014851|66014854	HU72
2	2:66009295	66009295	66009209	66014854	66009209|66009232|66009295|66009430|66009505|66009510|66009731|66009732|66009782|66010061|66010506|66010726|66011823|66011879|66012092|66012112|66012387|66012610|66012833|66012984|66013375|66013534|66013541|66013588|66013862|66013931|66013972|66014421|66014701|66014801|66014845|66014849|66014851|66014854	HU72
2	2:66009430	66009430	66009209	66014854	66009209|66009232|66009295|66009430|66009505|66009510|66009731|66009732|66009782|66010061|66010506|66010726|66011823|66011879|66012092|66012112|66012387|66012610|66012833|66012984|66013375|66013534|66013541|66013588|66013862|66013931|66013972|66014421|66014701|66014801|66014845|66014849|66014851|66014854	HU72
2	2:66009505	66009505	66009209	66014854	66009209|66009232|66009295|66009430|66009505|66009510|66009731|66009732|66009782|66010061|66010506|66010726|66011823|66011879|66012092|66012112|66012387|66012610|66012833|66012984|66013375|66013534|66013541|66013588|66013862|66013931|66013972|66014421|66014701|66014801|66014845|66014849|66014851|66014854	HU72
2	2:66009510	66009510	66009209	66014854	66009209|66009232|66009295|66009430|66009505|66009510|66009731|66009732|66009782|66010061|66010506|66010726|66011823|66011879|66012092|66012112|66012387|66012610|66012833|66012984|66013375|66013534|66013541|66013588|66013862|66013931|66013972|66014421|66014701|66014801|66014845|66014849|66014851|66014854	HU72
2	2:66009731	66009731	66009209	66014854	66009209|66009232|66009295|66009430|66009505|66009510|66009731|66009732|66009782|66010061|66010506|66010726|66011823|66011879|66012092|66012112|66012387|66012610|66012833|66012984|66013375|66013534|66013541|66013588|66013862|66013931|66013972|66014421|66014701|66014801|66014845|66014849|66014851|66014854	HU72
2	2:66009732	66009732	66009209	66014854	66009209|66009232|66009295|66009430|66009505|66009510|66009731|66009732|66009782|66010061|66010506|66010726|66011823|66011879|66012092|66012112|66012387|66012610|66012833|66012984|66013375|66013534|66013541|66013588|66013862|66013931|66013972|66014421|66014701|66014801|66014845|66014849|66014851|66014854	HU72
2	2:66009782	66009782	66009209	66014854	66009209|66009232|66009295|66009430|66009505|66009510|66009731|66009732|66009782|66010061|66010506|66010726|66011823|66011879|66012092|66012112|66012387|66012610|66012833|66012984|66013375|66013534|66013541|66013588|66013862|66013931|66013972|66014421|66014701|66014801|66014845|66014849|66014851|66014854	HU72
2	2:66010061	66010061	66009209	66014854	66009209|66009232|66009295|66009430|66009505|66009510|66009731|66009732|66009782|66010061|66010506|66010726|66011823|66011879|66012092|66012112|66012387|66012610|66012833|66012984|66013375|66013534|66013541|66013588|66013862|66013931|66013972|66014421|66014701|66014801|66014845|66014849|66014851|66014854	HU72
2	2:66010506	66010506	66009209	66014854	66009209|66009232|66009295|66009430|66009505|66009510|66009731|66009732|66009782|66010061|66010506|66010726|66011823|66011879|66012092|66012112|66012387|66012610|66012833|66012984|66013375|66013534|66013541|66013588|66013862|66013931|66013972|66014421|66014701|66014801|66014845|66014849|66014851|66014854	HU72
2	2:66010726	66010726	66009209	66014854	66009209|66009232|66009295|66009430|66009505|66009510|66009731|66009732|66009782|66010061|66010506|66010726|66011823|66011879|66012092|66012112|66012387|66012610|66012833|66012984|66013375|66013534|66013541|66013588|66013862|66013931|66013972|66014421|66014701|66014801|66014845|66014849|66014851|66014854	HU72
2	2:66011823	66011823	66009209	66014854	66009209|66009232|66009295|66009430|66009505|66009510|66009731|66009732|66009782|66010061|66010506|66010726|66011823|66011879|66012092|66012112|66012387|66012610|66012833|66012984|66013375|66013534|66013541|66013588|66013862|66013931|66013972|66014421|66014701|66014801|66014845|66014849|66014851|66014854	HU72
2	2:66011879	66011879	66009209	66014854	66009209|66009232|66009295|66009430|66009505|66009510|66009731|66009732|66009782|66010061|66010506|66010726|66011823|66011879|66012092|66012112|66012387|66012610|66012833|66012984|66013375|66013534|66013541|66013588|66013862|66013931|66013972|66014421|66014701|66014801|66014845|66014849|66014851|66014854	HU72
2	2:66012092	66012092	66009209	66014854	66009209|66009232|66009295|66009430|66009505|66009510|66009731|66009732|66009782|66010061|66010506|66010726|66011823|66011879|66012092|66012112|66012387|66012610|66012833|66012984|66013375|66013534|66013541|66013588|66013862|66013931|66013972|66014421|66014701|66014801|66014845|66014849|66014851|66014854	HU72
2	2:66012112	66012112	66009209	66014854	66009209|66009232|66009295|66009430|66009505|66009510|66009731|66009732|66009782|66010061|66010506|66010726|66011823|66011879|66012092|66012112|66012387|66012610|66012833|66012984|66013375|66013534|66013541|66013588|66013862|66013931|66013972|66014421|66014701|66014801|66014845|66014849|66014851|66014854	HU72
2	2:66012387	66012387	66009209	66014854	66009209|66009232|66009295|66009430|66009505|66009510|66009731|66009732|66009782|66010061|66010506|66010726|66011823|66011879|66012092|66012112|66012387|66012610|66012833|66012984|66013375|66013534|66013541|66013588|66013862|66013931|66013972|66014421|66014701|66014801|66014845|66014849|66014851|66014854	HU72
2	2:66012610	66012610	66009209	66014854	66009209|66009232|66009295|66009430|66009505|66009510|66009731|66009732|66009782|66010061|66010506|66010726|66011823|66011879|66012092|66012112|66012387|66012610|66012833|66012984|66013375|66013534|66013541|66013588|66013862|66013931|66013972|66014421|66014701|66014801|66014845|66014849|66014851|66014854	HU72
2	2:66012833	66012833	66009209	66014854	66009209|66009232|66009295|66009430|66009505|66009510|66009731|66009732|66009782|66010061|66010506|66010726|66011823|66011879|66012092|66012112|66012387|66012610|66012833|66012984|66013375|66013534|66013541|66013588|66013862|66013931|66013972|66014421|66014701|66014801|66014845|66014849|66014851|66014854	HU72
2	2:66012984	66012984	66009209	66014854	66009209|66009232|66009295|66009430|66009505|66009510|66009731|66009732|66009782|66010061|66010506|66010726|66011823|66011879|66012092|66012112|66012387|66012610|66012833|66012984|66013375|66013534|66013541|66013588|66013862|66013931|66013972|66014421|66014701|66014801|66014845|66014849|66014851|66014854	HU72
2	2:66013375	66013375	66009209	66014854	66009209|66009232|66009295|66009430|66009505|66009510|66009731|66009732|66009782|66010061|66010506|66010726|66011823|66011879|66012092|66012112|66012387|66012610|66012833|66012984|66013375|66013534|66013541|66013588|66013862|66013931|66013972|66014421|66014701|66014801|66014845|66014849|66014851|66014854	HU72
2	2:66013534	66013534	66009209	66014854	66009209|66009232|66009295|66009430|66009505|66009510|66009731|66009732|66009782|66010061|66010506|66010726|66011823|66011879|66012092|66012112|66012387|66012610|66012833|66012984|66013375|66013534|66013541|66013588|66013862|66013931|66013972|66014421|66014701|66014801|66014845|66014849|66014851|66014854	HU72
2	2:66013541	66013541	66009209	66014854	66009209|66009232|66009295|66009430|66009505|66009510|66009731|66009732|66009782|66010061|66010506|66010726|66011823|66011879|66012092|66012112|66012387|66012610|66012833|66012984|66013375|66013534|66013541|66013588|66013862|66013931|66013972|66014421|66014701|66014801|66014845|66014849|66014851|66014854	HU72
2	2:66013588	66013588	66009209	66014854	66009209|66009232|66009295|66009430|66009505|66009510|66009731|66009732|66009782|66010061|66010506|66010726|66011823|66011879|66012092|66012112|66012387|66012610|66012833|66012984|66013375|66013534|66013541|66013588|66013862|66013931|66013972|66014421|66014701|66014801|66014845|66014849|66014851|66014854	HU72
2	2:66013862	66013862	66009209	66014854	66009209|66009232|66009295|66009430|66009505|66009510|66009731|66009732|66009782|66010061|66010506|66010726|66011823|66011879|66012092|66012112|66012387|66012610|66012833|66012984|66013375|66013534|66013541|66013588|66013862|66013931|66013972|66014421|66014701|66014801|66014845|66014849|66014851|66014854	HU72
2	2:66013931	66013931	66009209	66014854	66009209|66009232|66009295|66009430|66009505|66009510|66009731|66009732|66009782|66010061|66010506|66010726|66011823|66011879|66012092|66012112|66012387|66012610|66012833|66012984|66013375|66013534|66013541|66013588|66013862|66013931|66013972|66014421|66014701|66014801|66014845|66014849|66014851|66014854	HU72
2	2:66013972	66013972	66009209	66014854	66009209|66009232|66009295|66009430|66009505|66009510|66009731|66009732|66009782|66010061|66010506|66010726|66011823|66011879|66012092|66012112|66012387|66012610|66012833|66012984|66013375|66013534|66013541|66013588|66013862|66013931|66013972|66014421|66014701|66014801|66014845|66014849|66014851|66014854	HU72
2	2:66014421	66014421	66009209	66014854	66009209|66009232|66009295|66009430|66009505|66009510|66009731|66009732|66009782|66010061|66010506|66010726|66011823|66011879|66012092|66012112|66012387|66012610|66012833|66012984|66013375|66013534|66013541|66013588|66013862|66013931|66013972|66014421|66014701|66014801|66014845|66014849|66014851|66014854	HU72
2	2:66014701	66014701	66009209	66014854	66009209|66009232|66009295|66009430|66009505|66009510|66009731|66009732|66009782|66010061|66010506|66010726|66011823|66011879|66012092|66012112|66012387|66012610|66012833|66012984|66013375|66013534|66013541|66013588|66013862|66013931|66013972|66014421|66014701|66014801|66014845|66014849|66014851|66014854	HU72
2	2:66014801	66014801	66009209	66014854	66009209|66009232|66009295|66009430|66009505|66009510|66009731|66009732|66009782|66010061|66010506|66010726|66011823|66011879|66012092|66012112|66012387|66012610|66012833|66012984|66013375|66013534|66013541|66013588|66013862|66013931|66013972|66014421|66014701|66014801|66014845|66014849|66014851|66014854	HU72
2	2:66014845	66014845	66009209	66014854	66009209|66009232|66009295|66009430|66009505|66009510|66009731|66009732|66009782|66010061|66010506|66010726|66011823|66011879|66012092|66012112|66012387|66012610|66012833|66012984|66013375|66013534|66013541|66013588|66013862|66013931|66013972|66014421|66014701|66014801|66014845|66014849|66014851|66014854	HU72
2	2:66014849	66014849	66009209	66014854	66009209|66009232|66009295|66009430|66009505|66009510|66009731|66009732|66009782|66010061|66010506|66010726|66011823|66011879|66012092|66012112|66012387|66012610|66012833|66012984|66013375|66013534|66013541|66013588|66013862|66013931|66013972|66014421|66014701|66014801|66014845|66014849|66014851|66014854	HU72
2	2:66014851	66014851	66009209	66014854	66009209|66009232|66009295|66009430|66009505|66009510|66009731|66009732|66009782|66010061|66010506|66010726|66011823|66011879|66012092|66012112|66012387|66012610|66012833|66012984|66013375|66013534|66013541|66013588|66013862|66013931|66013972|66014421|66014701|66014801|66014845|66014849|66014851|66014854	HU72
2	2:66014854	66014854	66009209	66014854	66009209|66009232|66009295|66009430|66009505|66009510|66009731|66009732|66009782|66010061|66010506|66010726|66011823|66011879|66012092|66012112|66012387|66012610|66012833|66012984|66013375|66013534|66013541|66013588|66013862|66013931|66013972|66014421|66014701|66014801|66014845|66014849|66014851|66014854	HU72
2	2:66015524	66015524	66015524	66015696	66015524|66015696	HU72
2	2:66015696	66015696	66015524	66015696	66015524|66015696	HU72
2	2:66020742	66020742	66020742	66023437	66020742|66020746|66020752|66020753|66022260|66022289|66022312|66022325|66022448|66022469|66022476|66022506|66022509|66022520|66022633|66022685|66022780|66022787|66022863|66023040|66023319|66023429|66023437	HU72
2	2:66020746	66020746	66020742	66023437	66020742|66020746|66020752|66020753|66022260|66022289|66022312|66022325|66022448|66022469|66022476|66022506|66022509|66022520|66022633|66022685|66022780|66022787|66022863|66023040|66023319|66023429|66023437	HU72
2	2:66020752	66020752	66020742	66023437	66020742|66020746|66020752|66020753|66022260|66022289|66022312|66022325|66022448|66022469|66022476|66022506|66022509|66022520|66022633|66022685|66022780|66022787|66022863|66023040|66023319|66023429|66023437	HU72
2	2:66020753	66020753	66020742	66023437	66020742|66020746|66020752|66020753|66022260|66022289|66022312|66022325|66022448|66022469|66022476|66022506|66022509|66022520|66022633|66022685|66022780|66022787|66022863|66023040|66023319|66023429|66023437	HU72
2	2:66022260	66022260	66020742	66023437	66020742|66020746|66020752|66020753|66022260|66022289|66022312|66022325|66022448|66022469|66022476|66022506|66022509|66022520|66022633|66022685|66022780|66022787|66022863|66023040|66023319|66023429|66023437	HU72
2	2:66022289	66022289	66020742	66023437	66020742|66020746|66020752|66020753|66022260|66022289|66022312|66022325|66022448|66022469|66022476|66022506|66022509|66022520|66022633|66022685|66022780|66022787|66022863|66023040|66023319|66023429|66023437	HU72
2	2:66022312	66022312	66020742	66023437	66020742|66020746|66020752|66020753|66022260|66022289|66022312|66022325|66022448|66022469|66022476|66022506|66022509|66022520|66022633|66022685|66022780|66022787|66022863|66023040|66023319|66023429|66023437	HU72
2	2:66022325	66022325	66020742	66023437	66020742|66020746|66020752|66020753|66022260|66022289|66022312|66022325|66022448|66022469|66022476|66022506|66022509|66022520|66022633|66022685|66022780|66022787|66022863|66023040|66023319|66023429|66023437	HU72
2	2:66022448	66022448	66020742	66023437	66020742|66020746|66020752|66020753|66022260|66022289|66022312|66022325|66022448|66022469|66022476|66022506|66022509|66022520|66022633|66022685|66022780|66022787|66022863|66023040|66023319|66023429|66023437	HU72
2	2:66022469	66022469	66020742	66023437	66020742|66020746|66020752|66020753|66022260|66022289|66022312|66022325|66022448|66022469|66022476|66022506|66022509|66022520|66022633|66022685|66022780|66022787|66022863|66023040|66023319|66023429|66023437	HU72
2	2:66022476	66022476	66020742	66023437	66020742|66020746|66020752|66020753|66022260|66022289|66022312|66022325|66022448|66022469|66022476|66022506|66022509|66022520|66022633|66022685|66022780|66022787|66022863|66023040|66023319|66023429|66023437	HU72
2	2:66022506	66022506	66020742	66023437	66020742|66020746|66020752|66020753|66022260|66022289|66022312|66022325|66022448|66022469|66022476|66022506|66022509|66022520|66022633|66022685|66022780|66022787|66022863|66023040|66023319|66023429|66023437	HU72
2	2:66022509	66022509	66020742	66023437	66020742|66020746|66020752|66020753|66022260|66022289|66022312|66022325|66022448|66022469|66022476|66022506|66022509|66022520|66022633|66022685|66022780|66022787|66022863|66023040|66023319|66023429|66023437	HU72
2	2:66022520	66022520	66020742	66023437	66020742|66020746|66020752|66020753|66022260|66022289|66022312|66022325|66022448|66022469|66022476|66022506|66022509|66022520|66022633|66022685|66022780|66022787|66022863|66023040|66023319|66023429|66023437	HU72
2	2:66022633	66022633	66020742	66023437	66020742|66020746|66020752|66020753|66022260|66022289|66022312|66022325|66022448|66022469|66022476|66022506|66022509|66022520|66022633|66022685|66022780|66022787|66022863|66023040|66023319|66023429|66023437	HU72
2	2:66022685	66022685	66020742	66023437	66020742|66020746|66020752|66020753|66022260|66022289|66022312|66022325|66022448|66022469|66022476|66022506|66022509|66022520|66022633|66022685|66022780|66022787|66022863|66023040|66023319|66023429|66023437	HU72
2	2:66022780	66022780	66020742	66023437	66020742|66020746|66020752|66020753|66022260|66022289|66022312|66022325|66022448|66022469|66022476|66022506|66022509|66022520|66022633|66022685|66022780|66022787|66022863|66023040|66023319|66023429|66023437	HU72
2	2:66022787	66022787	66020742	66023437	66020742|66020746|66020752|66020753|66022260|66022289|66022312|66022325|66022448|66022469|66022476|66022506|66022509|66022520|66022633|66022685|66022780|66022787|66022863|66023040|66023319|66023429|66023437	HU72
2	2:66022863	66022863	66020742	66023437	66020742|66020746|66020752|66020753|66022260|66022289|66022312|66022325|66022448|66022469|66022476|66022506|66022509|66022520|66022633|66022685|66022780|66022787|66022863|66023040|66023319|66023429|66023437	HU72
2	2:66023040	66023040	66020742	66023437	66020742|66020746|66020752|66020753|66022260|66022289|66022312|66022325|66022448|66022469|66022476|66022506|66022509|66022520|66022633|66022685|66022780|66022787|66022863|66023040|66023319|66023429|66023437	HU72
2	2:66023319	66023319	66020742	66023437	66020742|66020746|66020752|66020753|66022260|66022289|66022312|66022325|66022448|66022469|66022476|66022506|66022509|66022520|66022633|66022685|66022780|66022787|66022863|66023040|66023319|66023429|66023437	HU72
2	2:66023429	66023429	66020742	66023437	66020742|66020746|66020752|66020753|66022260|66022289|66022312|66022325|66022448|66022469|66022476|66022506|66022509|66022520|66022633|66022685|66022780|66022787|66022863|66023040|66023319|66023429|66023437	HU72
2	2:66023437	66023437	66020742	66023437	66020742|66020746|66020752|66020753|66022260|66022289|66022312|66022325|66022448|66022469|66022476|66022506|66022509|66022520|66022633|66022685|66022780|66022787|66022863|66023040|66023319|66023429|66023437	HU72
2	2:66020742	66020742	66020742	66023437	66020742|66020746|66020752|66020753|66022260|66022289|66022312|66022325|66022448|66022469|66022476|66022506|66022509|66022520|66022633|66022685|66022780|66022787|66022863|66023040|66023319|66023429|66023437	HU72
2	2:66020746	66020746	66020742	66023437	66020742|66020746|66020752|66020753|66022260|66022289|66022312|66022325|66022448|66022469|66022476|66022506|66022509|66022520|66022633|66022685|66022780|66022787|66022863|66023040|66023319|66023429|66023437	HU72
2	2:66020752	66020752	66020742	66023437	66020742|66020746|66020752|66020753|66022260|66022289|66022312|66022325|66022448|66022469|66022476|66022506|66022509|66022520|66022633|66022685|66022780|66022787|66022863|66023040|66023319|66023429|66023437	HU72
2	2:66020753	66020753	66020742	66023437	66020742|66020746|66020752|66020753|66022260|66022289|66022312|66022325|66022448|66022469|66022476|66022506|66022509|66022520|66022633|66022685|66022780|66022787|66022863|66023040|66023319|66023429|66023437	HU72
2	2:66022260	66022260	66020742	66023437	66020742|66020746|66020752|66020753|66022260|66022289|66022312|66022325|66022448|66022469|66022476|66022506|66022509|66022520|66022633|66022685|66022780|66022787|66022863|66023040|66023319|66023429|66023437	HU72
2	2:66022289	66022289	66020742	66023437	66020742|66020746|66020752|66020753|66022260|66022289|66022312|66022325|66022448|66022469|66022476|66022506|66022509|66022520|66022633|66022685|66022780|66022787|66022863|66023040|66023319|66023429|66023437	HU72
2	2:66022312	66022312	66020742	66023437	66020742|66020746|66020752|66020753|66022260|66022289|66022312|66022325|66022448|66022469|66022476|66022506|66022509|66022520|66022633|66022685|66022780|66022787|66022863|66023040|66023319|66023429|66023437	HU72
2	2:66022325	66022325	66020742	66023437	66020742|66020746|66020752|66020753|66022260|66022289|66022312|66022325|66022448|66022469|66022476|66022506|66022509|66022520|66022633|66022685|66022780|66022787|66022863|66023040|66023319|66023429|66023437	HU72
2	2:66022448	66022448	66020742	66023437	66020742|66020746|66020752|66020753|66022260|66022289|66022312|66022325|66022448|66022469|66022476|66022506|66022509|66022520|66022633|66022685|66022780|66022787|66022863|66023040|66023319|66023429|66023437	HU72
2	2:66022469	66022469	66020742	66023437	66020742|66020746|66020752|66020753|66022260|66022289|66022312|66022325|66022448|66022469|66022476|66022506|66022509|66022520|66022633|66022685|66022780|66022787|66022863|66023040|66023319|66023429|66023437	HU72
2	2:66022476	66022476	66020742	66023437	66020742|66020746|66020752|66020753|66022260|66022289|66022312|66022325|66022448|66022469|66022476|66022506|66022509|66022520|66022633|66022685|66022780|66022787|66022863|66023040|66023319|66023429|66023437	HU72
2	2:66022506	66022506	66020742	66023437	66020742|66020746|66020752|66020753|66022260|66022289|66022312|66022325|66022448|66022469|66022476|66022506|66022509|66022520|66022633|66022685|66022780|66022787|66022863|66023040|66023319|66023429|66023437	HU72
2	2:66022509	66022509	66020742	66023437	66020742|66020746|66020752|66020753|66022260|66022289|66022312|66022325|66022448|66022469|66022476|66022506|66022509|66022520|66022633|66022685|66022780|66022787|66022863|66023040|66023319|66023429|66023437	HU72
2	2:66022520	66022520	66020742	66023437	66020742|66020746|66020752|66020753|66022260|66022289|66022312|66022325|66022448|66022469|66022476|66022506|66022509|66022520|66022633|66022685|66022780|66022787|66022863|66023040|66023319|66023429|66023437	HU72
2	2:66022633	66022633	66020742	66023437	66020742|66020746|66020752|66020753|66022260|66022289|66022312|66022325|66022448|66022469|66022476|66022506|66022509|66022520|66022633|66022685|66022780|66022787|66022863|66023040|66023319|66023429|66023437	HU72
2	2:66022685	66022685	66020742	66023437	66020742|66020746|66020752|66020753|66022260|66022289|66022312|66022325|66022448|66022469|66022476|66022506|66022509|66022520|66022633|66022685|66022780|66022787|66022863|66023040|66023319|66023429|66023437	HU72
2	2:66022780	66022780	66020742	66023437	66020742|66020746|66020752|66020753|66022260|66022289|66022312|66022325|66022448|66022469|66022476|66022506|66022509|66022520|66022633|66022685|66022780|66022787|66022863|66023040|66023319|66023429|66023437	HU72
2	2:66022787	66022787	66020742	66023437	66020742|66020746|66020752|66020753|66022260|66022289|66022312|66022325|66022448|66022469|66022476|66022506|66022509|66022520|66022633|66022685|66022780|66022787|66022863|66023040|66023319|66023429|66023437	HU72
2	2:66022863	66022863	66020742	66023437	66020742|66020746|66020752|66020753|66022260|66022289|66022312|66022325|66022448|66022469|66022476|66022506|66022509|66022520|66022633|66022685|66022780|66022787|66022863|66023040|66023319|66023429|66023437	HU72
2	2:66023040	66023040	66020742	66023437	66020742|66020746|66020752|66020753|66022260|66022289|66022312|66022325|66022448|66022469|66022476|66022506|66022509|66022520|66022633|66022685|66022780|66022787|66022863|66023040|66023319|66023429|66023437	HU72
2	2:66023319	66023319	66020742	66023437	66020742|66020746|66020752|66020753|66022260|66022289|66022312|66022325|66022448|66022469|66022476|66022506|66022509|66022520|66022633|66022685|66022780|66022787|66022863|66023040|66023319|66023429|66023437	HU72
2	2:66023429	66023429	66020742	66023437	66020742|66020746|66020752|66020753|66022260|66022289|66022312|66022325|66022448|66022469|66022476|66022506|66022509|66022520|66022633|66022685|66022780|66022787|66022863|66023040|66023319|66023429|66023437	HU72
2	2:66023437	66023437	66020742	66023437	66020742|66020746|66020752|66020753|66022260|66022289|66022312|66022325|66022448|66022469|66022476|66022506|66022509|66022520|66022633|66022685|66022780|66022787|66022863|66023040|66023319|66023429|66023437	HU72
2	2:66025206	66025206	66025206	66025853	66025206|66025268|66025366|66025468|66025477|66025478|66025489|66025571|66025596|66025607|66025744|66025753|66025847|66025853	HU72
2	2:66025268	66025268	66025206	66025853	66025206|66025268|66025366|66025468|66025477|66025478|66025489|66025571|66025596|66025607|66025744|66025753|66025847|66025853	HU72
2	2:66025366	66025366	66025206	66025853	66025206|66025268|66025366|66025468|66025477|66025478|66025489|66025571|66025596|66025607|66025744|66025753|66025847|66025853	HU72
2	2:66025468	66025468	66025206	66025853	66025206|66025268|66025366|66025468|66025477|66025478|66025489|66025571|66025596|66025607|66025744|66025753|66025847|66025853	HU72
2	2:66025477	66025477	66025206	66025853	66025206|66025268|66025366|66025468|66025477|66025478|66025489|66025571|66025596|66025607|66025744|66025753|66025847|66025853	HU72
2	2:66025478	66025478	66025206	66025853	66025206|66025268|66025366|66025468|66025477|66025478|66025489|66025571|66025596|66025607|66025744|66025753|66025847|66025853	HU72
2	2:66025489	66025489	66025206	66025853	66025206|66025268|66025366|66025468|66025477|66025478|66025489|66025571|66025596|66025607|66025744|66025753|66025847|66025853	HU72
2	2:66025571	66025571	66025206	66025853	66025206|66025268|66025366|66025468|66025477|66025478|66025489|66025571|66025596|66025607|66025744|66025753|66025847|66025853	HU72
2	2:66025596	66025596	66025206	66025853	66025206|66025268|66025366|66025468|66025477|66025478|66025489|66025571|66025596|66025607|66025744|66025753|66025847|66025853	HU72
2	2:66025607	66025607	66025206	66025853	66025206|66025268|66025366|66025468|66025477|66025478|66025489|66025571|66025596|66025607|66025744|66025753|66025847|66025853	HU72
2	2:66025744	66025744	66025206	66025853	66025206|66025268|66025366|66025468|66025477|66025478|66025489|66025571|66025596|66025607|66025744|66025753|66025847|66025853	HU72
2	2:66025753	66025753	66025206	66025853	66025206|66025268|66025366|66025468|66025477|66025478|66025489|66025571|66025596|66025607|66025744|66025753|66025847|66025853	HU72
2	2:66025847	66025847	66025206	66025853	66025206|66025268|66025366|66025468|66025477|66025478|66025489|66025571|66025596|66025607|66025744|66025753|66025847|66025853	HU72
2	2:66025853	66025853	66025206	66025853	66025206|66025268|66025366|66025468|66025477|66025478|66025489|66025571|66025596|66025607|66025744|66025753|66025847|66025853	HU72
2	2:66026403	66026403	66026403	66026812	66026403|66026474|66026500|66026648|66026649|66026676|66026710|66026715|66026739|66026772|66026812	HU72
2	2:66026474	66026474	66026403	66026812	66026403|66026474|66026500|66026648|66026649|66026676|66026710|66026715|66026739|66026772|66026812	HU72
2	2:66026500	66026500	66026403	66026812	66026403|66026474|66026500|66026648|66026649|66026676|66026710|66026715|66026739|66026772|66026812	HU72
2	2:66026648	66026648	66026403	66026812	66026403|66026474|66026500|66026648|66026649|66026676|66026710|66026715|66026739|66026772|66026812	HU72
2	2:66026649	66026649	66026403	66026812	66026403|66026474|66026500|66026648|66026649|66026676|66026710|66026715|66026739|66026772|66026812	HU72
2	2:66026676	66026676	66026403	66026812	66026403|66026474|66026500|66026648|66026649|66026676|66026710|66026715|66026739|66026772|66026812	HU72
2	2:66026710	66026710	66026403	66026812	66026403|66026474|66026500|66026648|66026649|66026676|66026710|66026715|66026739|66026772|66026812	HU72
2	2:66026715	66026715	66026403	66026812	66026403|66026474|66026500|66026648|66026649|66026676|66026710|66026715|66026739|66026772|66026812	HU72
2	2:66026739	66026739	66026403	66026812	66026403|66026474|66026500|66026648|66026649|66026676|66026710|66026715|66026739|66026772|66026812	HU72
2	2:66026772	66026772	66026403	66026812	66026403|66026474|66026500|66026648|66026649|66026676|66026710|66026715|66026739|66026772|66026812	HU72
2	2:66026812	66026812	66026403	66026812	66026403|66026474|66026500|66026648|66026649|66026676|66026710|66026715|66026739|66026772|66026812	HU72
2	2:66032490	66032490	66032490	66033958	66032490|66032821|66033049|66033154|66033216|66033252|66033321|66033349|66033494|66033625|66033724|66033730|66033744|66033783|66033792|66033836|66033837|66033958	HU72
2	2:66032821	66032821	66032490	66033958	66032490|66032821|66033049|66033154|66033216|66033252|66033321|66033349|66033494|66033625|66033724|66033730|66033744|66033783|66033792|66033836|66033837|66033958	HU72
2	2:66033049	66033049	66032490	66033958	66032490|66032821|66033049|66033154|66033216|66033252|66033321|66033349|66033494|66033625|66033724|66033730|66033744|66033783|66033792|66033836|66033837|66033958	HU72
2	2:66033154	66033154	66032490	66033958	66032490|66032821|66033049|66033154|66033216|66033252|66033321|66033349|66033494|66033625|66033724|66033730|66033744|66033783|66033792|66033836|66033837|66033958	HU72
2	2:66033216	66033216	66032490	66033958	66032490|66032821|66033049|66033154|66033216|66033252|66033321|66033349|66033494|66033625|66033724|66033730|66033744|66033783|66033792|66033836|66033837|66033958	HU72
2	2:66033252	66033252	66032490	66033958	66032490|66032821|66033049|66033154|66033216|66033252|66033321|66033349|66033494|66033625|66033724|66033730|66033744|66033783|66033792|66033836|66033837|66033958	HU72
2	2:66033321	66033321	66032490	66033958	66032490|66032821|66033049|66033154|66033216|66033252|66033321|66033349|66033494|66033625|66033724|66033730|66033744|66033783|66033792|66033836|66033837|66033958	HU72
2	2:66033349	66033349	66032490	66033958	66032490|66032821|66033049|66033154|66033216|66033252|66033321|66033349|66033494|66033625|66033724|66033730|66033744|66033783|66033792|66033836|66033837|66033958	HU72
2	2:66033494	66033494	66032490	66033958	66032490|66032821|66033049|66033154|66033216|66033252|66033321|66033349|66033494|66033625|66033724|66033730|66033744|66033783|66033792|66033836|66033837|66033958	HU72
2	2:66033625	66033625	66032490	66033958	66032490|66032821|66033049|66033154|66033216|66033252|66033321|66033349|66033494|66033625|66033724|66033730|66033744|66033783|66033792|66033836|66033837|66033958	HU72
2	2:66033724	66033724	66032490	66033958	66032490|66032821|66033049|66033154|66033216|66033252|66033321|66033349|66033494|66033625|66033724|66033730|66033744|66033783|66033792|66033836|66033837|66033958	HU72
2	2:66033730	66033730	66032490	66033958	66032490|66032821|66033049|66033154|66033216|66033252|66033321|66033349|66033494|66033625|66033724|66033730|66033744|66033783|66033792|66033836|66033837|66033958	HU72
2	2:66033744	66033744	66032490	66033958	66032490|66032821|66033049|66033154|66033216|66033252|66033321|66033349|66033494|66033625|66033724|66033730|66033744|66033783|66033792|66033836|66033837|66033958	HU72
2	2:66033783	66033783	66032490	66033958	66032490|66032821|66033049|66033154|66033216|66033252|66033321|66033349|66033494|66033625|66033724|66033730|66033744|66033783|66033792|66033836|66033837|66033958	HU72
2	2:66033792	66033792	66032490	66033958	66032490|66032821|66033049|66033154|66033216|66033252|66033321|66033349|66033494|66033625|66033724|66033730|66033744|66033783|66033792|66033836|66033837|66033958	HU72
2	2:66033836	66033836	66032490	66033958	66032490|66032821|66033049|66033154|66033216|66033252|66033321|66033349|66033494|66033625|66033724|66033730|66033744|66033783|66033792|66033836|66033837|66033958	HU72
2	2:66033837	66033837	66032490	66033958	66032490|66032821|66033049|66033154|66033216|66033252|66033321|66033349|66033494|66033625|66033724|66033730|66033744|66033783|66033792|66033836|66033837|66033958	HU72
2	2:66033958	66033958	66032490	66033958	66032490|66032821|66033049|66033154|66033216|66033252|66033321|66033349|66033494|66033625|66033724|66033730|66033744|66033783|66033792|66033836|66033837|66033958	HU72
2	2:66032490	66032490	66032490	66033958	66032490|66032821|66033049|66033154|66033216|66033252|66033321|66033349|66033494|66033625|66033724|66033730|66033744|66033783|66033792|66033836|66033837|66033958	HU72
2	2:66032821	66032821	66032490	66033958	66032490|66032821|66033049|66033154|66033216|66033252|66033321|66033349|66033494|66033625|66033724|66033730|66033744|66033783|66033792|66033836|66033837|66033958	HU72
2	2:66033049	66033049	66032490	66033958	66032490|66032821|66033049|66033154|66033216|66033252|66033321|66033349|66033494|66033625|66033724|66033730|66033744|66033783|66033792|66033836|66033837|66033958	HU72
2	2:66033154	66033154	66032490	66033958	66032490|66032821|66033049|66033154|66033216|66033252|66033321|66033349|66033494|66033625|66033724|66033730|66033744|66033783|66033792|66033836|66033837|66033958	HU72
2	2:66033216	66033216	66032490	66033958	66032490|66032821|66033049|66033154|66033216|66033252|66033321|66033349|66033494|66033625|66033724|66033730|66033744|66033783|66033792|66033836|66033837|66033958	HU72
2	2:66033252	66033252	66032490	66033958	66032490|66032821|66033049|66033154|66033216|66033252|66033321|66033349|66033494|66033625|66033724|66033730|66033744|66033783|66033792|66033836|66033837|66033958	HU72
2	2:66033321	66033321	66032490	66033958	66032490|66032821|66033049|66033154|66033216|66033252|66033321|66033349|66033494|66033625|66033724|66033730|66033744|66033783|66033792|66033836|66033837|66033958	HU72
2	2:66033349	66033349	66032490	66033958	66032490|66032821|66033049|66033154|66033216|66033252|66033321|66033349|66033494|66033625|66033724|66033730|66033744|66033783|66033792|66033836|66033837|66033958	HU72
2	2:66033494	66033494	66032490	66033958	66032490|66032821|66033049|66033154|66033216|66033252|66033321|66033349|66033494|66033625|66033724|66033730|66033744|66033783|66033792|66033836|66033837|66033958	HU72
2	2:66033625	66033625	66032490	66033958	66032490|66032821|66033049|66033154|66033216|66033252|66033321|66033349|66033494|66033625|66033724|66033730|66033744|66033783|66033792|66033836|66033837|66033958	HU72
2	2:66033724	66033724	66032490	66033958	66032490|66032821|66033049|66033154|66033216|66033252|66033321|66033349|66033494|66033625|66033724|66033730|66033744|66033783|66033792|66033836|66033837|66033958	HU72
2	2:66033730	66033730	66032490	66033958	66032490|66032821|66033049|66033154|66033216|66033252|66033321|66033349|66033494|66033625|66033724|66033730|66033744|66033783|66033792|66033836|66033837|66033958	HU72
2	2:66033744	66033744	66032490	66033958	66032490|66032821|66033049|66033154|66033216|66033252|66033321|66033349|66033494|66033625|66033724|66033730|66033744|66033783|66033792|66033836|66033837|66033958	HU72
2	2:66033783	66033783	66032490	66033958	66032490|66032821|66033049|66033154|66033216|66033252|66033321|66033349|66033494|66033625|66033724|66033730|66033744|66033783|66033792|66033836|66033837|66033958	HU72
2	2:66033792	66033792	66032490	66033958	66032490|66032821|66033049|66033154|66033216|66033252|66033321|66033349|66033494|66033625|66033724|66033730|66033744|66033783|66033792|66033836|66033837|66033958	HU72
2	2:66033836	66033836	66032490	66033958	66032490|66032821|66033049|66033154|66033216|66033252|66033321|66033349|66033494|66033625|66033724|66033730|66033744|66033783|66033792|66033836|66033837|66033958	HU72
2	2:66033837	66033837	66032490	66033958	66032490|66032821|66033049|66033154|66033216|66033252|66033321|66033349|66033494|66033625|66033724|66033730|66033744|66033783|66033792|66033836|66033837|66033958	HU72
2	2:66033958	66033958	66032490	66033958	66032490|66032821|66033049|66033154|66033216|66033252|66033321|66033349|66033494|66033625|66033724|66033730|66033744|66033783|66033792|66033836|66033837|66033958	HU72
2	2:66052001	66052001	66052001	66052015	66052001|66052003|66052007|66052015	HU72
2	2:66052003	66052003	66052001	66052015	66052001|66052003|66052007|66052015	HU72
2	2:66052007	66052007	66052001	66052015	66052001|66052003|66052007|66052015	HU72
2	2:66052015	66052015	66052001	66052015	66052001|66052003|66052007|66052015	HU72
2	2:67630249	67630249	67630249	67632115	67630249|67630270|67630312|67630544|67630760|67630999|67631374|67631728|67631787|67632023|67632082|67632085|67632108|67632115	HU72
2	2:67630270	67630270	67630249	67632115	67630249|67630270|67630312|67630544|67630760|67630999|67631374|67631728|67631787|67632023|67632082|67632085|67632108|67632115	HU72
2	2:67630312	67630312	67630249	67632115	67630249|67630270|67630312|67630544|67630760|67630999|67631374|67631728|67631787|67632023|67632082|67632085|67632108|67632115	HU72
2	2:67630544	67630544	67630249	67632115	67630249|67630270|67630312|67630544|67630760|67630999|67631374|67631728|67631787|67632023|67632082|67632085|67632108|67632115	HU72
2	2:67630760	67630760	67630249	67632115	67630249|67630270|67630312|67630544|67630760|67630999|67631374|67631728|67631787|67632023|67632082|67632085|67632108|67632115	HU72
2	2:67630999	67630999	67630249	67632115	67630249|67630270|67630312|67630544|67630760|67630999|67631374|67631728|67631787|67632023|67632082|67632085|67632108|67632115	HU72
2	2:67631374	67631374	67630249	67632115	67630249|67630270|67630312|67630544|67630760|67630999|67631374|67631728|67631787|67632023|67632082|67632085|67632108|67632115	HU72
2	2:67631728	67631728	67630249	67632115	67630249|67630270|67630312|67630544|67630760|67630999|67631374|67631728|67631787|67632023|67632082|67632085|67632108|67632115	HU72
2	2:67631787	67631787	67630249	67632115	67630249|67630270|67630312|67630544|67630760|67630999|67631374|67631728|67631787|67632023|67632082|67632085|67632108|67632115	HU72
2	2:67632023	67632023	67630249	67632115	67630249|67630270|67630312|67630544|67630760|67630999|67631374|67631728|67631787|67632023|67632082|67632085|67632108|67632115	HU72
2	2:67632082	67632082	67630249	67632115	67630249|67630270|67630312|67630544|67630760|67630999|67631374|67631728|67631787|67632023|67632082|67632085|67632108|67632115	HU72
2	2:67632085	67632085	67630249	67632115	67630249|67630270|67630312|67630544|67630760|67630999|67631374|67631728|67631787|67632023|67632082|67632085|67632108|67632115	HU72
2	2:67632108	67632108	67630249	67632115	67630249|67630270|67630312|67630544|67630760|67630999|67631374|67631728|67631787|67632023|67632082|67632085|67632108|67632115	HU72
2	2:67632115	67632115	67630249	67632115	67630249|67630270|67630312|67630544|67630760|67630999|67631374|67631728|67631787|67632023|67632082|67632085|67632108|67632115	HU72
5	5:10385257	10385257	10385257	10385266	10385257|10385266	HU72
5	5:10385266	10385266	10385257	10385266	10385257|10385266	HU72
4	4:5555333	5555333	5555333	5555334	5555333|5555334	HU80
4	4:5555334	5555334	5555333	5555334	5555333|5555334	HU80
4	4:6672466	6672466	6672466	6672472	6672466|6672472	HU80
4	4:6672472	6672472	6672466	6672472	6672466|6672472	HU80
4	4:6672466	6672466	6672466	6672472	6672466|6672472	HU80
4	4:6672472	6672472	6672466	6672472	6672466|6672472	HU80
4	4:90440763	90440763	90440763	90440886	90440763|90440764|90440864|90440886	HU80
4	4:90440764	90440764	90440763	90440886	90440763|90440764|90440864|90440886	HU80
4	4:90440864	90440864	90440763	90440886	90440763|90440764|90440864|90440886	HU80
4	4:90440886	90440886	90440763	90440886	90440763|90440764|90440864|90440886	HU80
4	4:90440917	90440917	90440917	90440920	90440917|90440920	HU80
4	4:90440920	90440920	90440917	90440920	90440917|90440920	HU80
4	4:90441969	90441969	90441969	90442048	90441969|90442048	HU80
4	4:90442048	90442048	90441969	90442048	90441969|90442048	HU80
4	4:90479217	90479217	90479217	90479291	90479217|90479291	HU80
4	4:90479291	90479291	90479217	90479291	90479217|90479291	HU80
4	4:90480439	90480439	90480439	90480454	90480439|90480454	HU80
4	4:90480454	90480454	90480439	90480454	90480439|90480454	HU80
4	4:90483315	90483315	90483315	90483328	90483315|90483328	HU80
4	4:90483328	90483328	90483315	90483328	90483315|90483328	HU80
4	4:90502572	90502572	90502572	90505366	90502572|90502610|90502698|90502764|90502840|90502883|90503051|90503249|90503349|90503654|90503717|90503741|90503840|90503842|90503993|90504398|90504423|90504461|90504469|90504493|90504511|90504674|90504840|90505139|90505246|90505366	HU80
4	4:90502610	90502610	90502572	90505366	90502572|90502610|90502698|90502764|90502840|90502883|90503051|90503249|90503349|90503654|90503717|90503741|90503840|90503842|90503993|90504398|90504423|90504461|90504469|90504493|90504511|90504674|90504840|90505139|90505246|90505366	HU80
4	4:90502698	90502698	90502572	90505366	90502572|90502610|90502698|90502764|90502840|90502883|90503051|90503249|90503349|90503654|90503717|90503741|90503840|90503842|90503993|90504398|90504423|90504461|90504469|90504493|90504511|90504674|90504840|90505139|90505246|90505366	HU80
4	4:90502764	90502764	90502572	90505366	90502572|90502610|90502698|90502764|90502840|90502883|90503051|90503249|90503349|90503654|90503717|90503741|90503840|90503842|90503993|90504398|90504423|90504461|90504469|90504493|90504511|90504674|90504840|90505139|90505246|90505366	HU80
4	4:90502840	90502840	90502572	90505366	90502572|90502610|90502698|90502764|90502840|90502883|90503051|90503249|90503349|90503654|90503717|90503741|90503840|90503842|90503993|90504398|90504423|90504461|90504469|90504493|90504511|90504674|90504840|90505139|90505246|90505366	HU80
4	4:90502883	90502883	90502572	90505366	90502572|90502610|90502698|90502764|90502840|90502883|90503051|90503249|90503349|90503654|90503717|90503741|90503840|90503842|90503993|90504398|90504423|90504461|90504469|90504493|90504511|90504674|90504840|90505139|90505246|90505366	HU80
4	4:90503051	90503051	90502572	90505366	90502572|90502610|90502698|90502764|90502840|90502883|90503051|90503249|90503349|90503654|90503717|90503741|90503840|90503842|90503993|90504398|90504423|90504461|90504469|90504493|90504511|90504674|90504840|90505139|90505246|90505366	HU80
4	4:90503249	90503249	90502572	90505366	90502572|90502610|90502698|90502764|90502840|90502883|90503051|90503249|90503349|90503654|90503717|90503741|90503840|90503842|90503993|90504398|90504423|90504461|90504469|90504493|90504511|90504674|90504840|90505139|90505246|90505366	HU80
4	4:90503349	90503349	90502572	90505366	90502572|90502610|90502698|90502764|90502840|90502883|90503051|90503249|90503349|90503654|90503717|90503741|90503840|90503842|90503993|90504398|90504423|90504461|90504469|90504493|90504511|90504674|90504840|90505139|90505246|90505366	HU80
4	4:90503654	90503654	90502572	90505366	90502572|90502610|90502698|90502764|90502840|90502883|90503051|90503249|90503349|90503654|90503717|90503741|90503840|90503842|90503993|90504398|90504423|90504461|90504469|90504493|90504511|90504674|90504840|90505139|90505246|90505366	HU80
4	4:90503717	90503717	90502572	90505366	90502572|90502610|90502698|90502764|90502840|90502883|90503051|90503249|90503349|90503654|90503717|90503741|90503840|90503842|90503993|90504398|90504423|90504461|90504469|90504493|90504511|90504674|90504840|90505139|90505246|90505366	HU80
4	4:90503741	90503741	90502572	90505366	90502572|90502610|90502698|90502764|90502840|90502883|90503051|90503249|90503349|90503654|90503717|90503741|90503840|90503842|90503993|90504398|90504423|90504461|90504469|90504493|90504511|90504674|90504840|90505139|90505246|90505366	HU80
4	4:90503840	90503840	90502572	90505366	90502572|90502610|90502698|90502764|90502840|90502883|90503051|90503249|90503349|90503654|90503717|90503741|90503840|90503842|90503993|90504398|90504423|90504461|90504469|90504493|90504511|90504674|90504840|90505139|90505246|90505366	HU80
4	4:90503842	90503842	90502572	90505366	90502572|90502610|90502698|90502764|90502840|90502883|90503051|90503249|90503349|90503654|90503717|90503741|90503840|90503842|90503993|90504398|90504423|90504461|90504469|90504493|90504511|90504674|90504840|90505139|90505246|90505366	HU80
4	4:90503993	90503993	90502572	90505366	90502572|90502610|90502698|90502764|90502840|90502883|90503051|90503249|90503349|90503654|90503717|90503741|90503840|90503842|90503993|90504398|90504423|90504461|90504469|90504493|90504511|90504674|90504840|90505139|90505246|90505366	HU80
4	4:90504398	90504398	90502572	90505366	90502572|90502610|90502698|90502764|90502840|90502883|90503051|90503249|90503349|90503654|90503717|90503741|90503840|90503842|90503993|90504398|90504423|90504461|90504469|90504493|90504511|90504674|90504840|90505139|90505246|90505366	HU80
4	4:90504423	90504423	90502572	90505366	90502572|90502610|90502698|90502764|90502840|90502883|90503051|90503249|90503349|90503654|90503717|90503741|90503840|90503842|90503993|90504398|90504423|90504461|90504469|90504493|90504511|90504674|90504840|90505139|90505246|90505366	HU80
4	4:90504461	90504461	90502572	90505366	90502572|90502610|90502698|90502764|90502840|90502883|90503051|90503249|90503349|90503654|90503717|90503741|90503840|90503842|90503993|90504398|90504423|90504461|90504469|90504493|90504511|90504674|90504840|90505139|90505246|90505366	HU80
4	4:90504469	90504469	90502572	90505366	90502572|90502610|90502698|90502764|90502840|90502883|90503051|90503249|90503349|90503654|90503717|90503741|90503840|90503842|90503993|90504398|90504423|90504461|90504469|90504493|90504511|90504674|90504840|90505139|90505246|90505366	HU80
4	4:90504493	90504493	90502572	90505366	90502572|90502610|90502698|90502764|90502840|90502883|90503051|90503249|90503349|90503654|90503717|90503741|90503840|90503842|90503993|90504398|90504423|90504461|90504469|90504493|90504511|90504674|90504840|90505139|90505246|90505366	HU80
4	4:90504511	90504511	90502572	90505366	90502572|90502610|90502698|90502764|90502840|90502883|90503051|90503249|90503349|90503654|90503717|90503741|90503840|90503842|90503993|90504398|90504423|90504461|90504469|90504493|90504511|90504674|90504840|90505139|90505246|90505366	HU80
4	4:90504674	90504674	90502572	90505366	90502572|90502610|90502698|90502764|90502840|90502883|90503051|90503249|90503349|90503654|90503717|90503741|90503840|90503842|90503993|90504398|90504423|90504461|90504469|90504493|90504511|90504674|90504840|90505139|90505246|90505366	HU80
4	4:90504840	90504840	90502572	90505366	90502572|90502610|90502698|90502764|90502840|90502883|90503051|90503249|90503349|90503654|90503717|90503741|90503840|90503842|90503993|90504398|90504423|90504461|90504469|90504493|90504511|90504674|90504840|90505139|90505246|90505366	HU80
4	4:90505139	90505139	90502572	90505366	90502572|90502610|90502698|90502764|90502840|90502883|90503051|90503249|90503349|90503654|90503717|90503741|90503840|90503842|90503993|90504398|90504423|90504461|90504469|90504493|90504511|90504674|90504840|90505139|90505246|90505366	HU80
4	4:90505246	90505246	90502572	90505366	90502572|90502610|90502698|90502764|90502840|90502883|90503051|90503249|90503349|90503654|90503717|90503741|90503840|90503842|90503993|90504398|90504423|90504461|90504469|90504493|90504511|90504674|90504840|90505139|90505246|90505366	HU80
4	4:90505366	90505366	90502572	90505366	90502572|90502610|90502698|90502764|90502840|90502883|90503051|90503249|90503349|90503654|90503717|90503741|90503840|90503842|90503993|90504398|90504423|90504461|90504469|90504493|90504511|90504674|90504840|90505139|90505246|90505366	HU80
4	4:90513366	90513366	90513366	90515211	90513366|90513404|90513443|90513549|90513674|90513839|90513853|90514226|90514294|90514413|90514698|90514781|90514800|90514807|90514868|90514898|90515036|90515123|90515211	HU80
4	4:90513404	90513404	90513366	90515211	90513366|90513404|90513443|90513549|90513674|90513839|90513853|90514226|90514294|90514413|90514698|90514781|90514800|90514807|90514868|90514898|90515036|90515123|90515211	HU80
4	4:90513443	90513443	90513366	90515211	90513366|90513404|90513443|90513549|90513674|90513839|90513853|90514226|90514294|90514413|90514698|90514781|90514800|90514807|90514868|90514898|90515036|90515123|90515211	HU80
4	4:90513549	90513549	90513366	90515211	90513366|90513404|90513443|90513549|90513674|90513839|90513853|90514226|90514294|90514413|90514698|90514781|90514800|90514807|90514868|90514898|90515036|90515123|90515211	HU80
4	4:90513674	90513674	90513366	90515211	90513366|90513404|90513443|90513549|90513674|90513839|90513853|90514226|90514294|90514413|90514698|90514781|90514800|90514807|90514868|90514898|90515036|90515123|90515211	HU80
4	4:90513839	90513839	90513366	90515211	90513366|90513404|90513443|90513549|90513674|90513839|90513853|90514226|90514294|90514413|90514698|90514781|90514800|90514807|90514868|90514898|90515036|90515123|90515211	HU80
4	4:90513853	90513853	90513366	90515211	90513366|90513404|90513443|90513549|90513674|90513839|90513853|90514226|90514294|90514413|90514698|90514781|90514800|90514807|90514868|90514898|90515036|90515123|90515211	HU80
4	4:90514226	90514226	90513366	90515211	90513366|90513404|90513443|90513549|90513674|90513839|90513853|90514226|90514294|90514413|90514698|90514781|90514800|90514807|90514868|90514898|90515036|90515123|90515211	HU80
4	4:90514294	90514294	90513366	90515211	90513366|90513404|90513443|90513549|90513674|90513839|90513853|90514226|90514294|90514413|90514698|90514781|90514800|90514807|90514868|90514898|90515036|90515123|90515211	HU80
4	4:90514413	90514413	90513366	90515211	90513366|90513404|90513443|90513549|90513674|90513839|90513853|90514226|90514294|90514413|90514698|90514781|90514800|90514807|90514868|90514898|90515036|90515123|90515211	HU80
4	4:90514698	90514698	90513366	90515211	90513366|90513404|90513443|90513549|90513674|90513839|90513853|90514226|90514294|90514413|90514698|90514781|90514800|90514807|90514868|90514898|90515036|90515123|90515211	HU80
4	4:90514781	90514781	90513366	90515211	90513366|90513404|90513443|90513549|90513674|90513839|90513853|90514226|90514294|90514413|90514698|90514781|90514800|90514807|90514868|90514898|90515036|90515123|90515211	HU80
4	4:90514800	90514800	90513366	90515211	90513366|90513404|90513443|90513549|90513674|90513839|90513853|90514226|90514294|90514413|90514698|90514781|90514800|90514807|90514868|90514898|90515036|90515123|90515211	HU80
4	4:90514807	90514807	90513366	90515211	90513366|90513404|90513443|90513549|90513674|90513839|90513853|90514226|90514294|90514413|90514698|90514781|90514800|90514807|90514868|90514898|90515036|90515123|90515211	HU80
4	4:90514868	90514868	90513366	90515211	90513366|90513404|90513443|90513549|90513674|90513839|90513853|90514226|90514294|90514413|90514698|90514781|90514800|90514807|90514868|90514898|90515036|90515123|90515211	HU80
4	4:90514898	90514898	90513366	90515211	90513366|90513404|90513443|90513549|90513674|90513839|90513853|90514226|90514294|90514413|90514698|90514781|90514800|90514807|90514868|90514898|90515036|90515123|90515211	HU80
4	4:90515036	90515036	90513366	90515211	90513366|90513404|90513443|90513549|90513674|90513839|90513853|90514226|90514294|90514413|90514698|90514781|90514800|90514807|90514868|90514898|90515036|90515123|90515211	HU80
4	4:90515123	90515123	90513366	90515211	90513366|90513404|90513443|90513549|90513674|90513839|90513853|90514226|90514294|90514413|90514698|90514781|90514800|90514807|90514868|90514898|90515036|90515123|90515211	HU80
4	4:90515211	90515211	90513366	90515211	90513366|90513404|90513443|90513549|90513674|90513839|90513853|90514226|90514294|90514413|90514698|90514781|90514800|90514807|90514868|90514898|90515036|90515123|90515211	HU80
7	7:33316413	33316413	33316413	33316783	33316413|33316425|33316498|33316525|33316533|33316547|33316571|33316660|33316783	HU80
7	7:33316425	33316425	33316413	33316783	33316413|33316425|33316498|33316525|33316533|33316547|33316571|33316660|33316783	HU80
7	7:33316498	33316498	33316413	33316783	33316413|33316425|33316498|33316525|33316533|33316547|33316571|33316660|33316783	HU80
7	7:33316525	33316525	33316413	33316783	33316413|33316425|33316498|33316525|33316533|33316547|33316571|33316660|33316783	HU80
7	7:33316533	33316533	33316413	33316783	33316413|33316425|33316498|33316525|33316533|33316547|33316571|33316660|33316783	HU80
7	7:33316547	33316547	33316413	33316783	33316413|33316425|33316498|33316525|33316533|33316547|33316571|33316660|33316783	HU80
7	7:33316571	33316571	33316413	33316783	33316413|33316425|33316498|33316525|33316533|33316547|33316571|33316660|33316783	HU80
7	7:33316660	33316660	33316413	33316783	33316413|33316425|33316498|33316525|33316533|33316547|33316571|33316660|33316783	HU80
7	7:33316783	33316783	33316413	33316783	33316413|33316425|33316498|33316525|33316533|33316547|33316571|33316660|33316783	HU80
7	7:33316413	33316413	33316413	33316783	33316413|33316425|33316498|33316525|33316533|33316547|33316571|33316660|33316783	HU80
7	7:33316425	33316425	33316413	33316783	33316413|33316425|33316498|33316525|33316533|33316547|33316571|33316660|33316783	HU80
7	7:33316498	33316498	33316413	33316783	33316413|33316425|33316498|33316525|33316533|33316547|33316571|33316660|33316783	HU80
7	7:33316525	33316525	33316413	33316783	33316413|33316425|33316498|33316525|33316533|33316547|33316571|33316660|33316783	HU80
7	7:33316533	33316533	33316413	33316783	33316413|33316425|33316498|33316525|33316533|33316547|33316571|33316660|33316783	HU80
7	7:33316547	33316547	33316413	33316783	33316413|33316425|33316498|33316525|33316533|33316547|33316571|33316660|33316783	HU80
7	7:33316571	33316571	33316413	33316783	33316413|33316425|33316498|33316525|33316533|33316547|33316571|33316660|33316783	HU80
7	7:33316660	33316660	33316413	33316783	33316413|33316425|33316498|33316525|33316533|33316547|33316571|33316660|33316783	HU80
7	7:33316783	33316783	33316413	33316783	33316413|33316425|33316498|33316525|33316533|33316547|33316571|33316660|33316783	HU80
7	7:33316413	33316413	33316413	33316783	33316413|33316425|33316498|33316525|33316533|33316547|33316571|33316660|33316783	HU80
7	7:33316425	33316425	33316413	33316783	33316413|33316425|33316498|33316525|33316533|33316547|33316571|33316660|33316783	HU80
7	7:33316498	33316498	33316413	33316783	33316413|33316425|33316498|33316525|33316533|33316547|33316571|33316660|33316783	HU80
7	7:33316525	33316525	33316413	33316783	33316413|33316425|33316498|33316525|33316533|33316547|33316571|33316660|33316783	HU80
7	7:33316533	33316533	33316413	33316783	33316413|33316425|33316498|33316525|33316533|33316547|33316571|33316660|33316783	HU80
7	7:33316547	33316547	33316413	33316783	33316413|33316425|33316498|33316525|33316533|33316547|33316571|33316660|33316783	HU80
7	7:33316571	33316571	33316413	33316783	33316413|33316425|33316498|33316525|33316533|33316547|33316571|33316660|33316783	HU80
7	7:33316660	33316660	33316413	33316783	33316413|33316425|33316498|33316525|33316533|33316547|33316571|33316660|33316783	HU80
7	7:33316783	33316783	33316413	33316783	33316413|33316425|33316498|33316525|33316533|33316547|33316571|33316660|33316783	HU80
7	7:33323369	33323369	33323369	33323400	33323369|33323400	HU80
7	7:33323400	33323400	33323369	33323400	33323369|33323400	HU80
7	7:33338944	33338944	33338944	33338991	33338944|33338991	HU80
7	7:33338991	33338991	33338944	33338991	33338944|33338991	HU80
22	22:3198370	3198370	3198370	3198913	3198370|3198505|3198624|3198631|3198913	HU80
22	22:3198505	3198505	3198370	3198913	3198370|3198505|3198624|3198631|3198913	HU80
22	22:3198624	3198624	3198370	3198913	3198370|3198505|3198624|3198631|3198913	HU80
22	22:3198631	3198631	3198370	3198913	3198370|3198505|3198624|3198631|3198913	HU80
22	22:3198913	3198913	3198370	3198913	3198370|3198505|3198624|3198631|3198913	HU80
31	31:1612227	1612227	1612227	1612246	1612227|1612246	HU90
31	31:1612246	1612246	1612227	1612246	1612227|1612246	HU90
2	2:14172639	14172639	14172639	14173859	14172639|14172766|14172863|14172944|14172983|14173015|14173016|14173040|14173053|14173197|14173264|14173295|14173386|14173428|14173675|14173859	HU100
2	2:14172766	14172766	14172639	14173859	14172639|14172766|14172863|14172944|14172983|14173015|14173016|14173040|14173053|14173197|14173264|14173295|14173386|14173428|14173675|14173859	HU100
2	2:14172863	14172863	14172639	14173859	14172639|14172766|14172863|14172944|14172983|14173015|14173016|14173040|14173053|14173197|14173264|14173295|14173386|14173428|14173675|14173859	HU100
2	2:14172944	14172944	14172639	14173859	14172639|14172766|14172863|14172944|14172983|14173015|14173016|14173040|14173053|14173197|14173264|14173295|14173386|14173428|14173675|14173859	HU100
2	2:14172983	14172983	14172639	14173859	14172639|14172766|14172863|14172944|14172983|14173015|14173016|14173040|14173053|14173197|14173264|14173295|14173386|14173428|14173675|14173859	HU100
2	2:14173015	14173015	14172639	14173859	14172639|14172766|14172863|14172944|14172983|14173015|14173016|14173040|14173053|14173197|14173264|14173295|14173386|14173428|14173675|14173859	HU100
2	2:14173016	14173016	14172639	14173859	14172639|14172766|14172863|14172944|14172983|14173015|14173016|14173040|14173053|14173197|14173264|14173295|14173386|14173428|14173675|14173859	HU100
2	2:14173040	14173040	14172639	14173859	14172639|14172766|14172863|14172944|14172983|14173015|14173016|14173040|14173053|14173197|14173264|14173295|14173386|14173428|14173675|14173859	HU100
2	2:14173053	14173053	14172639	14173859	14172639|14172766|14172863|14172944|14172983|14173015|14173016|14173040|14173053|14173197|14173264|14173295|14173386|14173428|14173675|14173859	HU100
2	2:14173197	14173197	14172639	14173859	14172639|14172766|14172863|14172944|14172983|14173015|14173016|14173040|14173053|14173197|14173264|14173295|14173386|14173428|14173675|14173859	HU100
2	2:14173264	14173264	14172639	14173859	14172639|14172766|14172863|14172944|14172983|14173015|14173016|14173040|14173053|14173197|14173264|14173295|14173386|14173428|14173675|14173859	HU100
2	2:14173295	14173295	14172639	14173859	14172639|14172766|14172863|14172944|14172983|14173015|14173016|14173040|14173053|14173197|14173264|14173295|14173386|14173428|14173675|14173859	HU100
2	2:14173386	14173386	14172639	14173859	14172639|14172766|14172863|14172944|14172983|14173015|14173016|14173040|14173053|14173197|14173264|14173295|14173386|14173428|14173675|14173859	HU100
2	2:14173428	14173428	14172639	14173859	14172639|14172766|14172863|14172944|14172983|14173015|14173016|14173040|14173053|14173197|14173264|14173295|14173386|14173428|14173675|14173859	HU100
2	2:14173675	14173675	14172639	14173859	14172639|14172766|14172863|14172944|14172983|14173015|14173016|14173040|14173053|14173197|14173264|14173295|14173386|14173428|14173675|14173859	HU100
2	2:14173859	14173859	14172639	14173859	14172639|14172766|14172863|14172944|14172983|14173015|14173016|14173040|14173053|14173197|14173264|14173295|14173386|14173428|14173675|14173859	HU100
