# Supplementary material for: Multi-Omics Reveals Molecular and Genetic Mechanisms Underlying Egg Albumen Quality Decline in Aging Laying Hens
Source: Int J Mol Sci. 2025 Aug 15;26(16):7876. doi: 10.3390/ijms26167876 (PMC12386583; doi:10.3390/ijms26167876)
Supplement: Supplementary file 1 [file ijms-26-07876-s001.zip › Table S3.xlsx]

## Sheet: Sheet1
	GEOUP	snps	gene	statistic	pvalue	FDR	beta
cis	HU72	2:66012984 G	ENSGALG00010011426	6.69802	1.4358e-10	2.51518e-07	0.840158
cis	HU72	2:66009505 C	ENSGALG00010011426	6.38742	8.41416e-10	1.13267e-06	0.772014
cis	HU72	2:66009510 T	ENSGALG00010011426	6.38742	8.41416e-10	1.13267e-06	0.772014
cis	HU72	2:66015696 A	ENSGALG00010011426	6.38429	8.56316e-10	1.14994e-06	0.733566
cis	HU72	2:66023319 T	ENSGALG00010011426	6.29938	1.37483e-09	1.72214e-06	0.760585
cis	HU72	2:66009430 G	ENSGALG00010011426	6.24823	1.82483e-09	2.1913e-06	0.733931
cis	HU72	2:66009232 C	ENSGALG00010011426	6.22521	2.07172e-09	2.44083e-06	0.729585
cis	HU72	2:66011879 G	ENSGALG00010011426	6.09416	4.2409e-09	4.46047e-06	0.734874
cis	HU72	2:66015524 T	ENSGALG00010011426	6.02411	6.1931e-09	6.12797e-06	0.723266
cis	HU72	2:66026500 C	ENSGALG00010011426	5.59922	5.76136e-08	3.85292e-05	0.626235
cis	HU72	2:66013862 G	ENSGALG00010011426	5.50637	9.23556e-08	5.64864e-05	0.581333
cis	HU72	2:66014854 A	ENSGALG00010011426	5.10418	6.6692e-07	0.000277482	0.535862
cis	HU72	2:66013588 G	ENSGALG00010011426	5.04893	8.67481e-07	0.000342697	0.581871
cis	HU72	2:66014851 T	ENSGALG00010011426	4.99309	1.12906e-06	0.000423154	0.524634
cis	HU72	2:66025596 C	ENSGALG00010011426	4.96316	1.29925e-06	0.000473359	0.457626
cis	HU72	2:66014845 T	ENSGALG00010011426	4.95638	1.34108e-06	0.000485538	0.521778
cis	HU72	2:66014849 C	ENSGALG00010011426	4.95638	1.34108e-06	0.000485538	0.521778
cis	HU72	2:66023437 G	ENSGALG00010011426	4.86289	2.06966e-06	0.000686982	0.471217
cis	HU72	2:66026710 G	ENSGALG00010011426	4.82923	2.41591e-06	0.000777411	0.562118
cis	HU72	2:66026715 G	ENSGALG00010011426	4.82923	2.41591e-06	0.000777411	0.562118
cis	HU72	2:66023429 T	ENSGALG00010011426	4.81625	2.56386e-06	0.000814624	0.465187
cis	HU72	2:65909763 T	ENSGALG00010011426	4.7549	3.38995e-06	0.0010162	0.449715
cis	HU72	2:65907408 T	ENSGALG00010011348	4.7099	4.15341e-06	0.00119431	0.819989
cis	HU72	2:66009782 A	ENSGALG00010011426	4.68558	4.6325e-06	0.00130167	0.544604
cis	HU72	2:66026812 C	ENSGALG00010011426	4.66482	5.08339e-06	0.00140094	0.445702
cis	HU72	2:66025753 G	ENSGALG00010011348	4.64674	5.51014e-06	0.0014936	0.819753
cis	HU72	2:66032821 G	ENSGALG00010011426	4.59289	6.99517e-06	0.00180209	0.442568
cis	HU72	2:66026648 A	ENSGALG00010011348	4.52766	9.31381e-06	0.0022575	0.821133
cis	HU72	2:66026649 A	ENSGALG00010011348	4.52766	9.31381e-06	0.0022575	0.821133
cis	HU72	2:65907468 T	ENSGALG00010011348	4.48367	1.12769e-05	0.00262258	0.798906
cis	HU72	2:65907760 A	ENSGALG00010011348	4.4517	1.29473e-05	0.00292171	0.771734
cis	HU72	2:66014421 C	ENSGALG00010011426	4.44376	1.33976e-05	0.00299994	0.490683
cis	HU72	2:65911504 C	ENSGALG00010011426	4.3611	1.90701e-05	0.00394495	0.411193
trans	HU72	2:66015696 A	ENSGALG00010000377	5.06785	7.92973e-07	0.00358952	219.372
trans	HU72	2:66009430 G	ENSGALG00010017312	5.0387	9.10538e-07	0.00398779	2.11829
trans	HU72	2:66009505 C	ENSGALG00010017312	5.0033	1.07614e-06	0.00453082	2.17246
trans	HU72	2:66009510 T	ENSGALG00010017312	5.0033	1.07614e-06	0.00453082	2.17246
trans	HU72	2:66012984 G	ENSGALG00010017312	4.97849	1.2092e-06	0.00495251	2.26033
trans	HU72	2:66014421 C	ENSGALG00010009724	4.92755	1.53411e-06	0.00592581	0.430562
trans	HU72	2:66012984 G	ENSGALG00010009724	4.91638	1.61587e-06	0.00616707	0.510722
trans	HU72	2:67630249 T	ENSGALG00010019033	4.86976	2.00512e-06	0.00725375	0.00711949
trans	HU72	2:67630270 A	ENSGALG00010019033	4.83204	2.38502e-06	0.00811113	0.0069898
trans	HU72	2:66015696 A	ENSGALG00010017312	4.80738	2.6699e-06	0.00882536	1.99137
trans	HU72	2:66011879 G	ENSGALG00010017312	4.80486	2.70083e-06	0.00890045	2.07561
trans	HU72	2:66009232 C	ENSGALG00010000377	4.76395	3.25371e-06	0.0102224	210.766
trans	HU72	2:66013862 G	ENSGALG00010009724	4.76367	3.25782e-06	0.0102324	0.407046
trans	HU72	2:66015696 A	ENSGALG00010000377	4.75639	3.36709e-06	0.0104798	212.759
trans	HU72	2:66015696 A	ENSGALG00010009724	4.72561	3.86972e-06	0.0116182	0.448024
trans	HU72	2:66009232 C	ENSGALG00010000377	4.68221	4.70305e-06	0.0133959	0.325609
trans	HU72	2:66009430 G	ENSGALG00010009724	4.61503	6.34312e-06	0.0166378	0.446807
trans	HU72	2:66026500 C	ENSGALG00010009724	4.61063	6.46775e-06	0.016877	0.419267
trans	HU72	2:66015696 A	ENSGALG00010000377	4.60581	6.60729e-06	0.0170421	229.693
trans	HU72	2:65907681 G	ENSGALG00010017931	4.59038	7.07326e-06	0.0177599	0.0100353
trans	HU72	2:66012984 G	ENSGALG00010000377	4.57676	7.51073e-06	0.0185379	219.752
trans	HU72	2:66009232 C	ENSGALG00010017312	4.57134	7.69183e-06	0.0188605	1.93264
trans	HU72	2:66015696 A	ENSGALG00010006472	4.56836	7.79308e-06	0.0190435	0.114529
trans	HU72	2:66009430 G	ENSGALG00010006720	4.54371	8.68285e-06	0.0205774	2.02831
trans	HU72	2:66015696 A	ENSGALG00010009119	4.53624	8.9712e-06	0.0210539	2.24482
trans	HU72	2:66009232 C	ENSGALG00010000377	4.51625	9.78894e-06	0.0224119	206.19
trans	HU80	7:33316783 G	ENSGALG00010019964	5.01149	1.03542e-06	0.0044002	0.00160222
trans	HU80	4:90514698 G	ENSGALG00010023333	4.6648	5.08372e-06	0.0141794	0.0862059
