# Supplementary material for: Multi-Omics Reveals Molecular and Genetic Mechanisms Underlying Egg Albumen Quality Decline in Aging Laying Hens
Source: Int J Mol Sci. 2025 Aug 15;26(16):7876. doi: 10.3390/ijms26167876 (PMC12386583; doi:10.3390/ijms26167876)
Supplement: Supplementary file 1 [file ijms-26-07876-s001.zip › Table S4.xlsx]

## Sheet: 二者显著基因259
gene_id	symbol	Importance	is_top	estimate	std.error	statistic	p.value
ENSGALG00010027193	CAMK1G	1.8945	TRUE	-0.0395725	0.0114573	-3.45391	0.000693073
ENSGALG00010013197		1.66863	TRUE	0.00243416	0.00115253	2.11202	0.036104
ENSGALG00010029944	LOC427816	1.66013	TRUE	-0.02162	0.0104625	-2.06643	0.0402607
ENSGALG00010001347	MYOM1	1.62071	TRUE	-0.314103	0.1125	-2.79202	0.00582053
ENSGALG00010020002		1.58581	TRUE	-0.0195011	0.00750272	-2.5992	0.0101416
ENSGALG00010013565		1.52654	TRUE	0.0120179	0.0055345	2.17145	0.0312429
ENSGALG00010024820	NUDT19	1.46134	TRUE	-0.221803	0.0659262	-3.36441	0.00094256
ENSGALG00010013046	SLC12A5	1.45894	TRUE	-0.041035	0.0134273	-3.05608	0.00259399
ENSGALG00010029208	CACNG5	1.42912	TRUE	-0.055841	0.0275638	-2.02589	0.0442952
ENSGALG00010012414	CMYA5	1.41705	TRUE	-0.243179	0.0890554	-2.73064	0.00696808
ENSGALG00010004994		1.41701	TRUE	-0.0133537	0.00657929	-2.02966	0.043906
ENSGALG00010028669	ZBTB34	1.41701	TRUE	-0.12163	0.0511059	-2.37997	0.0183895
ENSGALG00010001114	MED12L	1.41701	TRUE	-0.103562	0.0439487	-2.35642	0.0195582
ENSGALG00010027199	LAMB3	1.41701	TRUE	-0.114713	0.043286	-2.65011	0.00878391
ENSGALG00010021720	CACNB1	1.417	TRUE	-0.0857617	0.0385279	-2.22597	0.0272933
ENSGALG00010009609	MMADHC	1.4169	TRUE	-0.386419	0.16637	-2.32265	0.0213487
ENSGALG00010012094	GART-B	1.41665	TRUE	-0.0037114	0.00164013	-2.26286	0.024873
ENSGALG00010001397	KLHL7	1.41549	TRUE	-0.700405	0.28993	-2.41577	0.0167306
ENSGALG00010004296	DSG4	1.41544	TRUE	-0.00663392	0.003324	-1.99577	0.0475104
ENSGALG00010010365		1.4052	TRUE	-0.00795855	0.00367682	-2.16452	0.0317791
ENSGALG00010008999	TRAPPC9	1.39666	TRUE	-0.0982988	0.0442343	-2.22223	0.0275491
ENSGALG00010005524	STRIP2	1.39626	TRUE	-0.0383097	0.0136737	-2.80172	0.00565575
ENSGALG00010013686	UQCRQ	1.38733	TRUE	-0.307763	0.130756	-2.35371	0.0196968
ENSGALG00010016086	TDRD9	1.38307	TRUE	-0.0724448	0.0201579	-3.59387	0.000423364
ENSGALG00010012824	HIBCH	1.37122	TRUE	-0.553564	0.187714	-2.94897	0.00362415
ENSGALG00010002173	GCM1	1.36985	TRUE	0.0151058	0.00665102	2.27121	0.0243526
ENSGALG00010026731	LOC420039	1.36693	TRUE	-0.0126526	0.00611434	-2.06933	0.0399852
ENSGALG00010009616	ARMC10	1.36015	TRUE	-0.0831632	0.0308457	-2.6961	0.00770062
ENSGALG00010016949	LUC7L	1.35786	TRUE	-0.823548	0.372415	-2.21137	0.0283054
ENSGALG00010010231	C1orf53	1.35765	TRUE	-0.300506	0.140674	-2.1362	0.0340534
ENSGALG00010023052	RAD54L	1.34963	TRUE	-0.0839087	0.0417683	-2.00891	0.046084
ENSGALG00010025088		1.34908	TRUE	-0.0280987	0.0124853	-2.25055	0.0256591
ENSGALG00010000035		1.34484	TRUE	-0.343341	0.0913086	-3.76023	0.000231227
ENSGALG00010009294	ACOX3	1.34406	TRUE	-0.157545	0.0588405	-2.67749	0.00812355
ENSGALG00010016916	ACYP2	1.34406	TRUE	-0.084327	0.0397655	-2.12061	0.0353635
ENSGALG00010015814	PAQR9	1.33839	TRUE	-0.0114049	0.00546898	-2.08538	0.038486
ENSGALG00010013457	SH3BGR	1.33362	TRUE	-0.447096	0.158791	-2.81563	0.00542692
ENSGALG00010024609	PRR33	1.3243	TRUE	-1.41381	0.493648	-2.864	0.00469508
ENSGALG00010018166	MSS51	1.30435	TRUE	-0.047937	0.0171588	-2.79373	0.00579104
ENSGALG00010009453	GSAP	1.30017	TRUE	-0.208685	0.065037	-3.20871	0.00158601
ENSGALG00010004716	ADH6	1.29663	TRUE	-0.0951987	0.0450411	-2.1136	0.0359671
ENSGALG00010020903	AGMAT	1.2752	TRUE	-0.0349085	0.0112506	-3.10281	0.00223558
ENSGALG00010024024	AGL	1.26694	TRUE	-0.595537	0.18408	-3.23521	0.00145347
ENSGALG00010013617	PIK3C2G	1.26394	TRUE	-0.185045	0.0708567	-2.61154	0.00979627
ENSGALG00010020766	C2orf76	1.26109	TRUE	-0.151796	0.0695904	-2.18127	0.030497
ENSGALG00010017715	CILP	1.25251	TRUE	-0.135615	0.0647557	-2.09426	0.0376776
ENSGALG00010023719		1.24848	TRUE	0.00220719	0.00107529	2.05264	0.0415964
ENSGALG00010000030		1.19197	TRUE	-0.418862	0.139747	-2.99729	0.00312013
ENSGALG00010017691	LZTS1	1.15648	TRUE	-0.071041	0.0272462	-2.60737	0.00991171
ENSGALG00010010178	LGI2	1.14104	TRUE	-0.0237076	0.00922433	-2.57012	0.0109991
ENSGALG00010019680	CCDC34	1.12776	TRUE	-0.108614	0.0438059	-2.47944	0.0141053
ENSGALG00010024628	TANGO2	1.10932	TRUE	-0.247194	0.0751282	-3.2903	0.00121029
ENSGALG00010000021		1.001	TRUE	-3.00564	1.3239	-2.27029	0.0244094
ENSGALG00010001741	SATB1	1.001	TRUE	-0.140219	0.0515175	-2.72177	0.00715004
ENSGALG00010002024	KLHL31	1.001	TRUE	-0.0882504	0.0331535	-2.66188	0.00849443
ENSGALG00010002527	LRRC3B	1.001	TRUE	-0.0152665	0.00630169	-2.4226	0.0164298
ENSGALG00010002929	PDHA2	1.001	TRUE	-1.13092	0.348668	-3.24356	0.0014139
ENSGALG00010003812	BG8	1.001	TRUE	-0.109663	0.0512331	-2.14047	0.0337013
ENSGALG00010004117	STBD1	1.001	TRUE	-0.48865	0.169013	-2.89119	0.0043245
ENSGALG00010004588	FAM188A	1.001	TRUE	-0.191603	0.0949844	-2.0172	0.0452026
ENSGALG00010005075	TRDN	1.001	TRUE	-0.20169	0.0750246	-2.68832	0.00787494
ENSGALG00010005917		1.001	TRUE	-0.00342191	0.00136374	-2.50921	0.0130088
ENSGALG00010006069	TTR	1.001	TRUE	-1.48344	0.664271	-2.23319	0.0268041
ENSGALG00010007360	ROBO1	1.001	TRUE	-0.266874	0.0944845	-2.82453	0.00528493
ENSGALG00010007765	NUDT7	1.001	TRUE	-0.26814	0.127518	-2.10276	0.0369169
ENSGALG00010007812	POMK	1.001	TRUE	-0.171584	0.0751892	-2.28202	0.0236919
ENSGALG00010007883	DHTKD1	1.001	TRUE	-0.381048	0.185827	-2.05055	0.0418015
ENSGALG00010008221	LOC422513	1.001	TRUE	-0.434057	0.20269	-2.14148	0.0336184
ENSGALG00010008222	DUSP27	1.001	TRUE	-0.0184871	0.00763181	-2.42237	0.0164398
ENSGALG00010008382		1.001	TRUE	-0.17439	0.0800186	-2.17937	0.0306405
ENSGALG00010008392	CD36	1.001	TRUE	-0.42769	0.177372	-2.41125	0.0169323
ENSGALG00010008588	PYCRL	1.001	TRUE	-0.138054	0.0575878	-2.39727	0.0175704
ENSGALG00010009010		1.001	TRUE	-0.0136482	0.00669281	-2.03924	0.0429299
ENSGALG00010009619	LOC415787	1.001	TRUE	-0.0686591	0.0282396	-2.43131	0.0160529
ENSGALG00010009876	SELENOI	1.001	TRUE	-0.236952	0.108517	-2.18354	0.0303271
ENSGALG00010009954		1.001	TRUE	-0.0113261	0.0053694	-2.10939	0.0363336
ENSGALG00010010035	ATP10B	1.001	TRUE	-0.0038181	0.00171423	-2.2273	0.027202
ENSGALG00010010110		1.001	TRUE	-0.0102958	0.00455339	-2.26113	0.0249827
ENSGALG00010010954	MTERF2	1.001	TRUE	-0.0881015	0.0289987	-3.03812	0.00274531
ENSGALG00010011086	OTUD6A	1.001	TRUE	-0.27909	0.139476	-2.00099	0.0469386
ENSGALG00010011089		1.001	TRUE	-0.0134372	0.00586047	-2.29286	0.0230459
ENSGALG00010011131	RET	1.001	TRUE	-0.0532839	0.0162141	-3.28628	0.00122665
ENSGALG00010011911	NUDT2	1.001	TRUE	-1.04548	0.496193	-2.10699	0.0365435
ENSGALG00010012360	ROS1	1.001	TRUE	0.419437	0.16804	2.49605	0.0134837
ENSGALG00010012690	NT5DC1	1.001	TRUE	-0.319062	0.160428	-1.98882	0.0482797
ENSGALG00010012914		1.001	TRUE	-0.00138883	0.000573966	-2.41972	0.0165562
ENSGALG00010013012	TMEM182	1.001	TRUE	-0.174195	0.066903	-2.6037	0.0100144
ENSGALG00010013576	CAMK2A	1.001	TRUE	-0.0115018	0.004512	-2.54916	0.0116568
ENSGALG00010014089	FIG4	1.001	TRUE	-0.141416	0.0570365	-2.47939	0.0141072
ENSGALG00010014250	LOC101750517	1.001	TRUE	-0.0705535	0.0183015	-3.85507	0.000162316
ENSGALG00010014540	FTCD	1.001	TRUE	-0.0497588	0.0203882	-2.44057	0.0156607
ENSGALG00010014563		1.001	TRUE	-0.00237523	0.000908465	-2.61456	0.00971349
ENSGALG00010014643	CLDN16	1.001	TRUE	0.00158705	0.000752908	2.1079	0.0364642
ENSGALG00010015300	ATXN3	1.001	TRUE	-0.393014	0.161311	-2.43638	0.015837
ENSGALG00010016129	CENPI	1.001	TRUE	-0.00710844	0.00352323	-2.01759	0.0451615
ENSGALG00010016346	TRAP1	1.001	TRUE	-0.511785	0.251868	-2.03195	0.0436702
ENSGALG00010016425	TRIM63	1.001	TRUE	-0.289109	0.0991825	-2.91492	0.00402306
ENSGALG00010016567	E2F2	1.001	TRUE	-0.0147216	0.00694245	-2.12052	0.0353712
ENSGALG00010016945	BDH2	1.001	TRUE	-0.834321	0.38381	-2.17379	0.0310643
ENSGALG00010017136	NPW	1.001	TRUE	0.264303	0.116803	2.26282	0.0248757
ENSGALG00010017142	NMT1	1.001	TRUE	-0.318766	0.0923364	-3.45223	0.000697134
ENSGALG00010017190	STK26	1.001	TRUE	-0.972258	0.387136	-2.51141	0.0129306
ENSGALG00010017261		1.001	TRUE	-0.0103099	0.00441961	-2.33276	0.020798
ENSGALG00010017411	RAB11FIP1	1.001	TRUE	-1.17987	0.58805	-2.00641	0.0463529
ENSGALG00010017434	FGF13	1.001	TRUE	-0.036239	0.0111017	-3.26429	0.00131997
ENSGALG00010018855	SYNDIG1	1.001	TRUE	-0.0459482	0.0199391	-2.30443	0.0223732
ENSGALG00010018956		1.001	TRUE	-0.0305197	0.0143697	-2.12389	0.0350841
ENSGALG00010019045	LBX1	1.001	TRUE	-0.0149026	0.00473897	-3.14469	0.00195381
ENSGALG00010019290		1.001	TRUE	-0.00466419	0.00179054	-2.60491	0.00998051
ENSGALG00010019930		1.001	TRUE	-0.0246249	0.011627	-2.11791	0.0355952
ENSGALG00010020259		1.001	TRUE	1.88827	0.730141	2.58617	0.0105181
ENSGALG00010021123	RYR3	1.001	TRUE	-0.051759	0.0176906	-2.92578	0.00389169
ENSGALG00010021224	MYOZ1	1.001	TRUE	-0.764763	0.273747	-2.79369	0.00579185
ENSGALG00010021431	CPSF4	1.001	TRUE	-0.401059	0.185059	-2.1672	0.0315713
ENSGALG00010021604	SPTB	1.001	TRUE	-0.0738664	0.0288179	-2.56321	0.0112122
ENSGALG00010021970	ERGIC3	1.001	TRUE	-0.652128	0.291671	-2.23583	0.0266268
ENSGALG00010022002	KIF18B	1.001	TRUE	-0.0221516	0.010899	-2.03244	0.0436204
ENSGALG00010022067	TMEM130	1.001	TRUE	-0.396038	0.112316	-3.52612	0.000538434
ENSGALG00010022117	FAM20C	1.001	TRUE	5.52305	2.01448	2.74168	0.00674771
ENSGALG00010022323	DUSP29	1.001	TRUE	-0.0498646	0.018676	-2.66998	0.00830014
ENSGALG00010022331		1.001	TRUE	-0.00465793	0.00165141	-2.82058	0.0053474
ENSGALG00010022430		1.001	TRUE	0.0147618	0.00724552	2.03737	0.0431189
ENSGALG00010022578	ZNF512B	1.001	TRUE	-0.294912	0.0963081	-3.06217	0.00254443
ENSGALG00010023192	TDRD1	1.001	TRUE	-0.0236052	0.0092178	-2.56083	0.0112864
ENSGALG00010024212	RIMS4	1.001	TRUE	-0.0325779	0.0161061	-2.02271	0.0446255
ENSGALG00010024286	ADA	1.001	TRUE	-1.8222	0.700539	-2.60114	0.0100867
ENSGALG00010024697	IGF2BP1	1.001	TRUE	-0.00858734	0.00376631	-2.28004	0.0238118
ENSGALG00010024925	GTF2E1	1.001	TRUE	-0.183625	0.0841357	-2.18249	0.0304055
ENSGALG00010024986	PTS	1.001	TRUE	-0.148163	0.0747175	-1.98298	0.0489341
ENSGALG00010025301	MORN3	1.001	TRUE	-0.199591	0.0954701	-2.09061	0.0380075
ENSGALG00010025531	B4GALTL	1.001	TRUE	-0.397673	0.167047	-2.38061	0.0183586
ENSGALG00010026240		1.001	TRUE	-0.111401	0.0484052	-2.30143	0.0225461
ENSGALG00010026316	UBE2L6	1.001	TRUE	-0.200898	0.0991716	-2.02576	0.044308
ENSGALG00010029231	CBX8	1.001	TRUE	-0.106068	0.0525651	-2.01783	0.0451361
ENSGALG00010029396	WIPI1	1.001	TRUE	-0.765368	0.355591	-2.15238	0.0327374
ENSGALG00010029553	MYH1C	1.001	TRUE	-0.233995	0.0998834	-2.34268	0.0202701
ENSGALG00010029620		1.001	TRUE	-0.103088	0.0493377	-2.08944	0.0381145
ENSGALG00010030014	SLC47A1	1.001	TRUE	-0.0877785	0.0428126	-2.05029	0.0418273
ENSGALG00010000012		1.001	TRUE	-0.682649	0.254582	-2.68145	0.00803184
ENSGALG00010000498		1.001	TRUE	0.300711	0.140836	2.13518	0.0341372
ENSGALG00010001101		1.001	TRUE	-0.022658	0.00922505	-2.45614	0.0150201
ENSGALG00010001157	TIMM21	1.001	TRUE	-0.243188	0.0907401	-2.68004	0.00806432
ENSGALG00010001205	CEP192	1.001	TRUE	-0.0960327	0.0474244	-2.02496	0.0443909
ENSGALG00010001850	MYOM2	1.001	TRUE	-0.537266	0.190391	-2.8219	0.00532642
ENSGALG00010002223	LOC121107996	1.001	TRUE	-0.00279744	0.00100433	-2.78538	0.00593573
ENSGALG00010002295	YAF2	1.001	TRUE	-0.0877135	0.0438127	-2.00201	0.046828
ENSGALG00010002649	UFL1	1.001	TRUE	-0.316833	0.159449	-1.98705	0.0484767
ENSGALG00010003035	DGAT2	1.001	TRUE	-0.339573	0.145992	-2.32597	0.0211663
ENSGALG00010003181	MIR1726	1.001	TRUE	-0.016533	0.00649352	-2.54607	0.0117566
ENSGALG00010003506	DYNC1I1	1.001	TRUE	-0.233958	0.11829	-1.97783	0.0495173
ENSGALG00010003665	RDH14	1.001	TRUE	-0.191285	0.0960985	-1.99051	0.0480913
ENSGALG00010003860	TMEM70	1.001	TRUE	-0.356878	0.133759	-2.66806	0.00834572
ENSGALG00010004103		1.001	TRUE	-0.00559431	0.00246849	-2.26629	0.0246579
ENSGALG00010004906	LOC112532233	1.001	TRUE	-0.0582727	0.0215129	-2.70873	0.0074251
ENSGALG00010005210	MIR1685	1.001	TRUE	-0.0639427	0.0285605	-2.23885	0.0264258
ENSGALG00010005322	TFB1M	1.001	TRUE	-0.21379	0.100422	-2.12892	0.0346594
ENSGALG00010005491	GGACT	1.001	TRUE	-0.0163928	0.00592987	-2.76444	0.00631312
ENSGALG00010005583	ALDOB	1.001	TRUE	-1.60422	0.642162	-2.49815	0.0134068
ENSGALG00010005736		1.001	TRUE	-0.0768732	0.0272863	-2.81728	0.00540027
ENSGALG00010005926	NUDT5	1.001	TRUE	-0.165034	0.0736144	-2.24187	0.0262258
ENSGALG00010006123	MLH3	1.001	TRUE	-0.185464	0.0858001	-2.16158	0.0320087
ENSGALG00010006132	MIPEP	1.001	TRUE	-0.246375	0.098417	-2.50338	0.0132174
ENSGALG00010006141		1.001	TRUE	-0.0568189	0.0230623	-2.46371	0.0147172
ENSGALG00010006269	LOC428593	1.001	TRUE	-0.0395807	0.0189674	-2.08677	0.0383579
ENSGALG00010006773		1.001	TRUE	0.0726202	0.0355163	2.0447	0.0423824
ENSGALG00010007040		1.001	TRUE	-0.0038139	0.00191695	-1.98957	0.048196
ENSGALG00010007212		1.001	TRUE	-0.00407618	0.00144816	-2.81473	0.00544134
ENSGALG00010007271	CADM2	1.001	TRUE	0.00721474	0.00292465	2.46687	0.0145924
ENSGALG00010007380		1.001	TRUE	-0.00471691	0.00175633	-2.68566	0.00793535
ENSGALG00010007555	NDUFS6	1.001	TRUE	-0.149841	0.0560548	-2.67312	0.00822587
ENSGALG00010007610	TLDC1	1.001	TRUE	-0.187024	0.0872733	-2.14297	0.0334967
ENSGALG00010007956	HS1BP3	1.001	TRUE	-0.147592	0.0611848	-2.41224	0.016888
ENSGALG00010008132	TDO2	1.001	TRUE	-0.0524957	0.0226497	-2.31773	0.0216214
ENSGALG00010008448	TNS3	1.001	TRUE	-0.523612	0.264926	-1.97644	0.0496757
ENSGALG00010008457	MARVELD3	1.001	TRUE	-0.921716	0.456967	-2.01703	0.045221
ENSGALG00010008923		1.001	TRUE	-0.0922548	0.0436065	-2.11562	0.035792
ENSGALG00010008925	MIR7458-2	1.001	TRUE	-0.0908457	0.0325982	-2.78683	0.0059104
ENSGALG00010009118	ACTN2	1.001	TRUE	-1.46871	0.548259	-2.67886	0.00809181
ENSGALG00010009309	TRIM54	1.001	TRUE	-0.164	0.0581903	-2.81834	0.00538331
ENSGALG00010009598	LOC769491	1.001	TRUE	-0.0508966	0.0251444	-2.02417	0.0444729
ENSGALG00010010232	LOC107054313	1.001	TRUE	-0.000556814	0.000279065	-1.99529	0.0475634
ENSGALG00010010850	LOC420860	1.001	TRUE	-0.772324	0.242495	-3.1849	0.00171455
ENSGALG00010011620		1.001	TRUE	-0.0036824	0.00131096	-2.80894	0.00553585
ENSGALG00010011668	SLCO1A2	1.001	TRUE	-0.0921511	0.0396852	-2.32205	0.0213818
ENSGALG00010012361	WIF1	1.001	TRUE	-0.775165	0.364652	-2.12577	0.0349253
ENSGALG00010012521	HOMER1	1.001	TRUE	0.256053	0.113222	2.26152	0.0249581
ENSGALG00010012593	TUBA8B	1.001	TRUE	-0.0109117	0.00488015	-2.23594	0.0266194
ENSGALG00010012929	AKAP14	1.001	TRUE	-0.0962025	0.0438476	-2.19402	0.0295514
ENSGALG00010013355	FAM171B	1.001	TRUE	-0.0807727	0.0373319	-2.16363	0.0318483
ENSGALG00010013446	ATP5I	1.001	TRUE	-0.141011	0.0693795	-2.03245	0.0436192
ENSGALG00010013618		1.001	TRUE	0.00110147	0.000511593	2.15301	0.0326868
ENSGALG00010013784	ANO6	1.001	TRUE	-0.0507147	0.0175046	-2.89721	0.0042461
ENSGALG00010014488	ADPRHL1	1.001	TRUE	-0.0104544	0.00331737	-3.1514	0.00191184
ENSGALG00010014943	APLN	1.001	TRUE	-0.0442864	0.0214076	-2.06873	0.040042
ENSGALG00010015565	ITPK1	1.001	TRUE	-0.0341211	0.0170465	-2.00164	0.0468683
ENSGALG00010015599		1.001	TRUE	-0.00202924	0.000984308	-2.06159	0.0407258
ENSGALG00010015610	MYOT	1.001	TRUE	-0.11431	0.0395364	-2.89126	0.00432352
ENSGALG00010015732		1.001	TRUE	-0.00630386	0.00301171	-2.09312	0.0377807
ENSGALG00010015909	TNNC2	1.001	TRUE	-3.29453	1.18651	-2.77666	0.00609031
ENSGALG00010016113	DTWD1	1.001	TRUE	-0.225426	0.10098	-2.23238	0.0268586
ENSGALG00010016911	AXIN1	1.001	TRUE	-0.465074	0.227024	-2.04856	0.0419982
ENSGALG00010016999	RHOG2	1.001	TRUE	-0.0621581	0.0300269	-2.07008	0.0399138
ENSGALG00010017065	VRK2	1.001	TRUE	-0.34965	0.15738	-2.22169	0.0275863
ENSGALG00010017632	AWAT1	1.001	TRUE	-0.0605946	0.0233931	-2.59028	0.010398
ENSGALG00010017636	ZBTB8OS	1.001	TRUE	-0.419367	0.168249	-2.49254	0.0136131
ENSGALG00010017696	SLC18A1	1.001	TRUE	-0.115142	0.0538616	-2.13775	0.0339254
ENSGALG00010018016	IFIT5	1.001	TRUE	-2.53072	1.27893	-1.97877	0.0494103
ENSGALG00010018384	LAMP5	1.001	TRUE	-0.271987	0.127483	-2.13351	0.0342762
ENSGALG00010018710		1.001	TRUE	-0.00390157	0.00156342	-2.49554	0.0135026
ENSGALG00010019300	MESDC2	1.001	TRUE	-0.660977	0.300305	-2.20102	0.0290435
ENSGALG00010019347		1.001	TRUE	-0.0203953	0.00772178	-2.64127	0.00900727
ENSGALG00010019480		1.001	TRUE	-0.0294107	0.0126138	-2.33162	0.0208596
ENSGALG00010019899		1.001	TRUE	-0.0229516	0.00841374	-2.72787	0.00702451
ENSGALG00010020100	MOCS1	1.001	TRUE	-2.16492	0.89509	-2.41866	0.0166027
ENSGALG00010020125	V2	1.001	TRUE	-0.191675	0.0808767	-2.36996	0.0188784
ENSGALG00010020208		1.001	TRUE	-0.024999	0.011178	-2.23644	0.0265864
ENSGALG00010020507	ANKRD1	1.001	TRUE	-0.256963	0.107994	-2.37942	0.0184163
ENSGALG00010020719	RPH3A	1.001	TRUE	-0.0193808	0.00757639	-2.55805	0.0113738
ENSGALG00010021118	USMG5	1.001	TRUE	-0.20884	0.100339	-2.08134	0.0388589
ENSGALG00010021189	LOC100858984	1.001	TRUE	-0.0476679	0.0195516	-2.43805	0.0157664
ENSGALG00010021679	MASP2	1.001	TRUE	-0.0204902	0.0103786	-1.97427	0.0499241
ENSGALG00010021800	TMEM82	1.001	TRUE	-0.0576514	0.0191205	-3.01517	0.00295058
ENSGALG00010021877	PLEKHN1	1.001	TRUE	-0.0483245	0.0185878	-2.59979	0.0101249
ENSGALG00010021980	GLMN	1.001	TRUE	-0.0805243	0.0394452	-2.04142	0.0427105
ENSGALG00010022088	DKK3	1.001	TRUE	6.46005	2.56097	2.5225	0.0125442
ENSGALG00010022411	ADRB1	1.001	TRUE	-0.0132645	0.00640062	-2.07237	0.039697
ENSGALG00010022684	MYH7B	1.001	TRUE	-0.368261	0.140009	-2.63027	0.00929222
ENSGALG00010023180	EEF1A2	1.001	TRUE	-3.28353	1.20635	-2.72188	0.00714779
ENSGALG00010023395		1.001	TRUE	-0.0105905	0.00491701	-2.15386	0.0326195
ENSGALG00010023411	ADPRHL	1.001	TRUE	-0.113544	0.0389307	-2.91656	0.00400296
ENSGALG00010023471		1.001	TRUE	-0.0713746	0.0306056	-2.33208	0.0208349
ENSGALG00010023523		1.001	TRUE	-0.00387361	0.00190403	-2.03443	0.0434176
ENSGALG00010023650	LOC771308	1.001	TRUE	-0.0098999	0.00477377	-2.07381	0.0395611
ENSGALG00010023740	PPP1R16B	1.001	TRUE	-0.253704	0.124498	-2.03781	0.0430743
ENSGALG00010023788	RTCA	1.001	TRUE	-0.301878	0.134359	-2.2468	0.0259028
ENSGALG00010023852	LRRC39	1.001	TRUE	-0.0580746	0.0270384	-2.14785	0.0331009
ENSGALG00010024546	KY	1.001	TRUE	-0.104133	0.0364466	-2.85713	0.00479322
ENSGALG00010024618	VPS13C	1.001	TRUE	-0.195719	0.0718555	-2.72378	0.00710832
ENSGALG00010024796	ACTBL2	1.001	TRUE	-0.140963	0.0578835	-2.43528	0.0158835
ENSGALG00010025003	IGFN1	1.001	TRUE	-0.35966	0.116347	-3.09128	0.00231946
ENSGALG00010025026	DENR	1.001	TRUE	-0.830481	0.307823	-2.69791	0.00766054
ENSGALG00010025186	TMEM120B	1.001	TRUE	-0.0458256	0.0210383	-2.1782	0.0307289
ENSGALG00010025344	INCENPL	1.001	TRUE	-0.0134528	0.00568093	-2.36806	0.0189728
ENSGALG00010026465		1.001	TRUE	-0.00922733	0.00382952	-2.40953	0.0170101
ENSGALG00010027097	SRGAP2	1.001	TRUE	-0.116604	0.052094	-2.23835	0.0264593
ENSGALG00010027221	LRRC61	1.001	TRUE	-0.228783	0.107979	-2.11878	0.03552
ENSGALG00010027265	IP6K3	1.001	TRUE	-0.065256	0.0274369	-2.3784	0.0184656
ENSGALG00010027969	HSPA5	1.001	TRUE	18.7098	7.77052	2.40779	0.0170884
ENSGALG00010028248		1.001	TRUE	0.00398968	0.00194123	2.05524	0.041342
ENSGALG00010028552	LOC769139	1.001	TRUE	0.00182759	0.000904549	2.02044	0.0448627
ENSGALG00010028744	HOMER3	1.001	TRUE	-0.096468	0.0426207	-2.26341	0.0248388
ENSGALG00010029105		1.001	TRUE	-0.0133759	0.0046615	-2.86945	0.00461857
ENSGALG00010029213	APOH	1.001	TRUE	-0.6217	0.307285	-2.02321	0.0445735
ENSGALG00010013429	PDE4DIP	0.999481	TRUE	-0.301575	0.107313	-2.81025	0.00551436
ENSGALG00010010959	TMEM263	0.979953	TRUE	0.931014	0.266956	3.48752	0.000616529
ENSGALG00010011662	RIDA	0.957999	TRUE	-0.181167	0.0681445	-2.65857	0.00857489
ENSGALG00010025191	LOC107052147	0.956145	TRUE	-0.00184806	0.000914948	-2.01985	0.0449242
ENSGALG00010024194	NKAIN4	0.925268	TRUE	0.586876	0.206287	2.84495	0.00497179
ENSGALG00010002359	CMTM6	0.915613	TRUE	-0.564046	0.27837	-2.02624	0.0442581
