# Supplementary material for: Multi-Omics Reveals Molecular and Genetic Mechanisms Underlying Egg Albumen Quality Decline in Aging Laying Hens
Source: Int J Mol Sci. 2025 Aug 15;26(16):7876. doi: 10.3390/ijms26167876 (PMC12386583; doi:10.3390/ijms26167876)
Supplement: Supplementary file 1 [file ijms-26-07876-s001.zip › Table S5.xlsx]

## Sheet: markers
gene	p val	avg log2FC	pct.1	pct.2	p adj	cluster
RBP	0	2.16240241443972	0.984	0.799	0	0
ORM1	0	1.67294007675645	0.999	0.985	0	0
TF	0	2.60516055327192	1	0.998	0	0
LYZ	0	2.08538002083853	1	1	0	0
OVAL	0	1.88491064619212	1	1	0	0
SPINK7	0	1.62254544152819	1	1	0	0
ENSGALG00010015233	8.58194209750933e-279	1.80810141264663	0.979	0.879	2.10309073041564e-274	0
ENSGALG00010001032	2.93739973848061e-225	2.77354193785493	0.84	0.35	7.19839179912059e-221	0
AVD	5.97559964973578e-221	4.28637539999688	0.725	0.096	1.46438045016425e-216	0
SLURP1	1.97255766755836e-200	1.44209984661674	0.971	0.861	4.83394982011851e-196	0
OVOA	7.01576483557542e-152	1.69718447957296	0.869	0.576	1.71928333060611e-147	0
OVALY	2.53183698219165e-134	0.931561878150529	0.986	0.948	6.20451970855885e-130	0
SPINK5	5.35626714316255e-132	1.9449645794974	0.769	0.415	1.31260682610342e-127	0
ENSGALG00010000588	8.25701442048795e-130	0.620095753181457	1	1	2.02346395388478e-125	0
ENSGALG00010022805	3.19149271920489e-128	2.05095177920465	0.719	0.317	7.82107205768349e-124	0
AvBD11	2.32798813040773e-115	2.41961268117921	0.627	0.217	5.70496771237719e-111	0
FOS	2.48688067716281e-115	0.897899949248493	0.983	0.98	6.09434978745517e-111	0
MECOM	8.40323950767751e-114	2.50142164400445	0.602	0.177	2.05929787375145e-109	0
NSMF	6.43206868000755e-113	2.74326540125648	0.564	0.147	1.57624275072265e-108	0
AFF2	2.24494057349209e-110	1.44350003160806	0.894	0.776	5.50145136939972e-106	0
ENSGALG00010016506	6.66922024118866e-87	1.50445468229763	0.759	0.509	1.63435911230569e-82	0
CLU	5.16364612314311e-84	1.28737645646419	0.796	0.596	1.26540311893745e-79	0
NR4A3	1.52900347562665e-57	1.47130873239926	0.722	0.521	3.74697591737066e-53	0
BTG2	1.14299852328356e-56	0.802791957610477	0.912	0.918	2.80103218115869e-52	0
IRF4	7.2589237308551e-55	1.04366583455209	0.886	0.826	1.77887184948335e-50	0
GPX3	7.2550888113578e-54	1.31554345085503	0.646	0.446	1.77793206411134e-49	0
NRG1	7.43427196027592e-54	1.53728322724141	0.521	0.248	1.82184268658522e-49	0
SMARCA2	1.16878897045679e-52	1.17836135839541	0.705	0.536	2.86423425100142e-48	0
SLC38A2	1.29847748889468e-49	1.17659508695086	0.746	0.585	3.18204893428531e-45	0
OvoDA1-2	1.56277119603405e-49	0.848439407502401	0.869	0.814	3.82972709300104e-45	0
NPAS3	1.23622975005217e-44	1.38470008094941	0.586	0.348	3.02950462547785e-40	0
HDAC9	8.49056551038156e-42	0.950067422596508	0.835	0.74	2.0806979839741e-37	0
ZCCHC24	6.5885685570528e-41	0.705491683433374	0.902	0.871	1.61459461059136e-36	0
FAM46C	7.3198486965774e-41	0.70732646544062	0.851	0.764	1.79380212158326e-36	0
MCTP1	1.89025165236636e-39	0.911223011159491	0.696	0.483	4.632250699289e-35	0
TUT4	2.41564548544156e-38	1.0571887974109	0.818	0.749	5.91978082662308e-34	0
SEPTIN2	6.62544723546576e-36	0.914513856552416	0.733	0.673	1.62363209952324e-31	0
ENSGALG00010004071	1.674289948356e-35	0.455568630725717	0.986	0.906	4.10301494744121e-31	0
ITGB1	2.64342608445419e-35	0.834085659327272	0.731	0.639	6.47797996256343e-31	0
NFKBIA	1.78412224180952e-34	1.02703471608083	0.714	0.631	4.37216996577841e-30	0
BMP6	1.53557702738608e-31	0.560619934504777	0.955	0.959	3.76308506331233e-27	0
OvoDA1	3.17280060395848e-31	1.07765441742602	0.63	0.501	7.77526516006066e-27	0
SH2D6	6.4487937134285e-31	0.695954738105792	0.813	0.763	1.58034138741279e-26	0
DDX3X	1.24176986668353e-29	0.467044076418948	0.909	0.89	3.04308123529465e-25	0
RASL10A	2.52615955627344e-28	1.19949426578066	0.501	0.35	6.19060660860369e-24	0
CSNK1D	1.05194734833685e-26	0.951683354169548	0.68	0.584	2.57790217183429e-22	0
MEF2C	2.28844083564413e-26	0.801244984291047	0.797	0.763	5.60805311182952e-22	0
NEDD9	5.8176124349014e-26	0.999879865238846	0.55	0.401	1.42566410329694e-21	0
AP1S2	2.22328192713144e-25	0.873570973334019	0.662	0.551	5.44837469062831e-21	0
FUBP1	1.92668386674318e-24	0.935734005893274	0.652	0.552	4.72153148384084e-20	0
RGS1	7.90490451264305e-24	1.25938814336278	0.563	0.435	1.93717589986831e-19	0
DENND3	1.60443078470584e-23	0.919252175211766	0.682	0.603	3.93181808100013e-19	0
ENSGALG00010015881	2.49775172428578e-23	0.843995626401495	0.732	0.675	6.12099037553474e-19	0
CREM	2.75805563376983e-23	0.918316496425284	0.645	0.573	6.75889113611634e-19	0
ANKRD10	5.631263537313e-22	0.815132179287307	0.699	0.628	1.37999744245392e-17	0
CTBP1	1.37451346436116e-21	0.781281683985344	0.651	0.577	3.36838269576346e-17	0
TBL1X	4.95033726845979e-20	0.707793299137987	0.657	0.582	1.21312965100876e-15	0
NFATC1	6.33815373851831e-20	0.834730493364934	0.751	0.683	1.5532279551613e-15	0
DUSP5	1.19408037949594e-19	0.788746859928404	0.607	0.509	2.92621337799274e-15	0
GBE1	3.78363780104862e-19	0.796153586133439	0.638	0.534	9.27218279524974e-15	0
TCF12	3.84031054904294e-19	0.672273526237301	0.694	0.657	9.41106503148462e-15	0
NRIP1	4.73801086552539e-19	0.833464380303601	0.651	0.562	1.16109694270565e-14	0
HDLBP	1.52248125186271e-18	0.341770109220482	0.93	0.952	3.73099255581474e-14	0
LRRC8B	1.55852510449539e-18	0.869931883901234	0.525	0.424	3.81932162107641e-14	0
RBM10	1.69398171606989e-18	0.594349261140776	0.65	0.588	4.15127159340088e-14	0
MBNL3	4.53757475101274e-18	0.556271247677746	0.774	0.729	1.11197806848318e-13	0
YWHAZ	5.08278287239751e-18	0.860388653061776	0.567	0.492	1.24558677070973e-13	0
SASH1	6.9675934378076e-18	0.500734855407229	0.793	0.659	1.70747844786913e-13	0
SPTBN1	3.67228860791471e-17	0.662369890515381	0.662	0.621	8.99931046255579e-13	0
ESRRG	3.93606706944039e-17	0.579451283622763	0.751	0.662	9.64572596037062e-13	0
FOXP1	2.5974914817784e-15	0.576053451081424	0.716	0.66	6.36541262524616e-11	0
KMT2E	5.39837329062306e-15	0.534710867209884	0.729	0.704	1.32292535860009e-10	0
DDX17	7.72718574528769e-15	0.671563974149277	0.512	0.431	1.8936241387402e-10	0
JAK1	9.17202357952178e-15	0.689392477400996	0.584	0.521	2.24769609839761e-10	0
ENSGALG00010012858	1.2974884676803e-14	0.844687258988745	0.569	0.516	3.17962523889734e-10	0
AZIN1	1.48346055595533e-14	0.723293628788823	0.511	0.436	3.63536843842413e-10	0
PDCD4	2.02087848772534e-14	0.636899198838628	0.614	0.58	4.95236482201972e-10	0
LY75	5.05528701269371e-14	0.461171101287088	0.827	0.828	1.23884863533072e-09	0
TOMM7	8.67070373855103e-14	0.347591805040515	0.888	0.902	2.12484265816932e-09	0
ARHGAP15	9.60290786134997e-14	0.58086655000664	0.724	0.676	2.35328860050242e-09	0
SEL1L	1.10562668607262e-13	0.829214364031394	0.558	0.499	2.70944875688957e-09	0
PACSIN2	1.66758580515993e-13	0.703550218260272	0.54	0.489	4.08658577412493e-09	0
ARID1B	4.42343139534253e-13	0.472936593652158	0.731	0.696	1.08400609774264e-08	0
C5orf24	1.64062501288775e-12	0.710446525813855	0.508	0.437	4.02051565658272e-08	0
MAN2A1	2.29775454469016e-12	0.559745313055746	0.654	0.622	5.63087728721771e-08	0
ENSGALG00010008761	4.28433426346782e-12	0.553974243130001	0.633	0.55	1.04991895460542e-07	0
CREB3L2	1.72877898439388e-11	0.444640343100375	0.805	0.815	4.23654577915565e-07	0
STAG1	4.1794825873203e-11	0.691042691733401	0.6	0.559	1.02422400284871e-06	0
ATP5E	4.64544720129854e-11	0.536468068358877	0.61	0.605	1.13841329115022e-06	0
KIAA1217	5.86203152026113e-11	0.405510636545852	0.922	0.931	1.43654944435519e-06	0
TRAF3	7.18513525934871e-11	0.404123984444071	0.823	0.845	1.760789246656e-06	0
ASXL2	7.71888141957329e-11	0.570803088041177	0.536	0.482	1.89158908068063e-06	0
CFLAR	1.21398424206166e-10	0.607029443499278	0.513	0.462	2.9749897835963e-06	0
QKI	2.41486376139892e-10	0.604363805369018	0.525	0.468	5.91786513368418e-06	0
TRA2A	2.43497007628175e-10	0.664319518141497	0.511	0.472	5.96713766893605e-06	0
EGR1	3.96545654298e-10	0.587234694285566	0.683	0.631	9.71774780422678e-06	0
ATF3	4.75517620551406e-10	0.447408797797173	0.864	0.868	1.16530348092328e-05	0
CSNK1A1	6.19930890772226e-10	0.601585448853426	0.535	0.499	1.51920264092642e-05	0
FNBP1	6.26097413685548e-10	0.581271346157919	0.578	0.53	1.5343143219778e-05	0
ENSGALG00010005045	6.9034274332534e-10	0.458110978087348	0.627	0.576	1.69175392679308e-05	0
DDX5	9.4409506015206e-10	0.305360616916609	0.851	0.879	2.31359935440864e-05	0
ZDHHC14	1.17804794346838e-09	0.722443859018218	0.59	0.563	2.88692429026361e-05	0
MAPK9	2.73943323412423e-09	0.690313923931931	0.52	0.501	6.71325508354483e-05	0
TBC1D5	2.92009925844057e-09	0.454162873197367	0.716	0.679	7.15599524273447e-05	0
PRDM1	2.95126082215215e-09	0.393070024216685	0.795	0.801	7.23235977076606e-05	0
CPEB3	3.21303666542964e-09	0.374411734773736	0.821	0.833	7.87386765230188e-05	0
CASK	4.18168960517673e-09	0.56479566960268	0.536	0.488	0.000102476485464461	0
PARD3	8.61830201927262e-09	0.429909163674217	0.579	0.531	0.000211200109284295	0
ENSGALG00010014249	1.33011546129933e-08	0.530560706516416	0.621	0.612	0.000325958094946013	0
RRAS	2.4453242460454e-08	0.357697947312987	0.735	0.767	0.000599251159735886	0
POU2AF1	5.71595569602789e-08	0.489227516288707	0.575	0.554	0.0014007521028686	0
STK24	5.75166753678515e-08	0.500140695479674	0.568	0.541	0.00140950364656457	0
KMT2C	6.78354873917444e-08	0.510505860115607	0.523	0.481	0.00166237645402209	0
ENSGALG00010015752	1.0555616122713e-07	0.505447835470271	0.593	0.597	0.00258675928703205	0
ENSGALG00010011421	2.16704654173646e-07	0.514778388894134	0.541	0.516	0.00531056425517938	0
MATR3	3.28925142707913e-07	0.456384137155533	0.505	0.481	0.00806063954720011	0
HMGB1	3.47649360746379e-07	0.413781373853077	0.645	0.651	0.00851949523445076	0
ZFP36L2	6.58497226643222e-07	0.415992211235397	0.723	0.716	0.0161371330361188	0
2025-03-05	8.66575338785898e-07	0.344782636811606	0.692	0.7	0.0212362952522872	0
KCNQ5	1.26173528568643e-06	0.762974493358672	0.542	0.511	0.0309200849110316	0
GFPT2	3.32022683900205e-06	0.493746003526585	0.595	0.609	0.0813654789165842	0
EXT1	6.79326620173854e-06	0.394669231264508	0.649	0.633	0.166475781539805	0
NFATC3	8.83350631229264e-06	0.400159335677352	0.527	0.519	0.216473905689044	0
BRD2	8.9110777876387e-06	0.39296786533145	0.502	0.49	0.218374872263874	0
RRBP1	9.69780224886491e-06	0.391325409415166	0.715	0.736	0.237654341910683	0
RAB43	1.11544857192231e-05	0.379222646240847	0.699	0.748	0.273351827035281	0
OGT	1.1868315217203e-05	0.416867303740057	0.519	0.52	0.290844932712777	0
NCOR2	1.2289219275779e-05	0.4374565973547	0.545	0.523	0.30115960757224	0
PLCL2	1.79724195169777e-05	0.38538381304614	0.728	0.725	0.440432112683056	0
ATP2B1	2.53518529767206e-05	0.394754085483072	0.688	0.709	0.621272509047515	0
RBM23	2.63608198531218e-05	0.456736565615692	0.517	0.513	0.645998251320604	0
UBE2J1	4.02013870854098e-05	0.301907905172895	0.803	0.872	0.985175191915052	0
MTURN	8.08603429658911e-05	0.447262176838319	0.504	0.515	1	0
SOCS3	0.000105207080539377	0.497346621437852	0.595	0.621	1	0
CHKA	0.000201543412995689	0.413073380146234	0.629	0.631	1	0
PTPRJ	0.000338160804079819	0.347976480980194	0.677	0.696	1	0
EIF4G2	0.000467284613279753	0.38333003646186	0.54	0.555	1	0
ARGLU1	0.000643120831531339	0.344866203925036	0.529	0.548	1	0
WAPL	0.000890286441349938	0.346712611738694	0.498	0.516	1	0
PPP2R5C	0.00115769667522939	0.330371001752308	0.636	0.649	1	0
CCR5	0.00204817448647098	0.377608406343245	0.552	0.559	1	0
GNB1	0.00228883481433747	0.362439681011749	0.578	0.619	1	0
ARHGAP12	0.00376180318458588	0.384580254069099	0.67	0.713	1	0
RUNX1	0.00451081242683554	0.363264667548543	0.594	0.604	1	0
OXCT1	0.00559005648044645	0.324731539360849	0.631	0.672	1	0
RFTN1	0.00693994891376394	0.383642539226439	0.548	0.582	1	0
GPRIN3	0.00947316937320315	0.386826288216485	0.583	0.62	1	0
BF1	2.1588545527626e-223	1.97150175949504	0.935	0.476	5.29048896700003e-219	1
ENSGALG00010002949	5.1334339546113e-223	3.71884568046396	0.561	0.015	1.25799932491704e-218	1
LRRN1	5.82805555139841e-208	2.9081943110107	0.69	0.111	1.42822329342569e-203	1
IGLL1	1.81369136926793e-189	0.376749582321047	1	1	4.44463206952799e-185	1
RPL11	3.75855561520625e-158	0.801756089221846	0.992	0.976	9.21071639062444e-154	1
PPIB	2.68640132589606e-149	1.09025713622869	0.973	0.82	6.58329508924089e-145	1
NME2	2.83223660163885e-131	0.84229320687704	0.989	0.938	6.94067901597616e-127	1
BF2	6.15607071060746e-112	1.26923038442821	0.886	0.525	1.50860668834146e-107	1
RPS3	9.95544948774183e-111	0.781622672780315	0.984	0.946	2.43968245146601e-106	1
UBB.1	1.48589528424197e-110	0.790328818594662	0.999	0.998	3.64133498356336e-106	1
CST3	1.00365535077433e-109	0.699491870630929	0.99	0.97	2.45955780260757e-105	1
TPT1	4.62413233825411e-107	0.697823204431798	0.995	0.97	1.13318987081255e-102	1
RPL9	7.08016471532958e-106	0.757454046593812	0.994	0.958	1.73506516513867e-101	1
EIF1	9.75266561036575e-106	0.942271901926329	0.951	0.748	2.38998823447623e-101	1
RPS24	2.15911265923436e-102	0.696574808502134	0.993	0.968	5.29112148271972e-98	1
RACK1	2.7898071282582e-102	0.724715214397782	0.982	0.94	6.83670134850955e-98	1
RPL19	7.25116839354234e-101	0.659628106438879	0.991	0.973	1.77697132652149e-96	1
RPL23	2.6413141072283e-100	0.590010072539362	0.992	0.986	6.47280435117367e-96	1
RPL30	4.99669874950716e-99	0.781525005807074	0.979	0.927	1.22449099555422e-94	1
RPL23A	4.37927456764577e-98	0.681322077262176	0.991	0.961	1.07318502554727e-93	1
RPL8	2.1943053240849e-97	0.683807625989241	0.988	0.97	5.37736462720244e-93	1
RPS3A	6.34653291543804e-94	0.635268935908279	0.987	0.971	1.55528135625725e-89	1
ENSGALG00010000718	8.26744786334618e-94	1.06205474705947	0.915	0.638	2.02602077339161e-89	1
RPL26L1	1.76304685579424e-91	0.584940437961539	0.994	0.97	4.32052262480937e-87	1
HBBA	2.6833885045747e-91	3.09864666777526	0.579	0.169	6.57591186931076e-87	1
EEF1B2	2.15320488351847e-90	0.868481297764474	0.986	0.95	5.27664388755037e-86	1
RPL34	2.5071457295503e-90	0.591299357419319	0.993	0.978	6.14401132483597e-86	1
RPS7	3.58882774105641e-89	0.730352803075096	0.982	0.941	8.79478126223283e-85	1
HBA1	1.70783184938122e-86	2.70659476116449	0.607	0.197	4.18521273009362e-82	1
RPL10A	1.41977459338405e-85	0.72089628588565	0.977	0.928	3.47929961854695e-81	1
EEF1D	6.95162630274857e-84	0.763433304613474	0.98	0.922	1.70356554175156e-79	1
RPS8	5.22790513128165e-83	0.566209838285864	0.994	0.986	1.28115043147188e-78	1
RPS27A	1.8684474755953e-81	0.570362432439722	0.989	0.975	4.57881738369383e-77	1
RPL15	1.16385942169508e-79	0.59937269457321	0.985	0.965	2.85215389880596e-75	1
DAD1	3.6452377316436e-78	0.794349367856662	0.947	0.809	8.93301958516581e-74	1
SEC61B	4.59268020517244e-77	0.873707305975134	0.916	0.702	1.12548221107956e-72	1
RPS10	7.43214208432543e-76	0.585089568431076	0.986	0.96	1.82132073918479e-71	1
HSPB9	5.2652907679704e-75	1.14130196497457	0.995	0.973	1.29031215559883e-70	1
RPS11	9.12728768586229e-75	0.574690523319975	0.991	0.976	2.23673312029741e-70	1
RPL3	4.18655622588005e-74	0.686379962561209	0.977	0.912	1.02595746871417e-69	1
RPL18A	2.10236371963404e-72	0.610640055067978	0.984	0.955	5.15205253133517e-68	1
RPL7A	1.45645101357531e-71	0.600082473269673	0.982	0.954	3.56917885386766e-67	1
RPL7	3.01962851296548e-70	0.610912129105298	0.981	0.955	7.39990163387321e-66	1
IFI30	5.83326409591942e-69	0.850019391435346	0.945	0.774	1.42949969934601e-64	1
EEF1A1	3.2571168418441e-67	0.508797284144914	0.994	0.983	7.98189053262315e-63	1
RPS2	6.69932705440021e-67	0.549957509296153	0.984	0.967	1.64173708795132e-62	1
FKBP1A	1.99660829459608e-66	1.09295545266395	0.683	0.317	4.89288828673716e-62	1
RPS15A	1.84813948308539e-64	0.520309546304146	0.994	0.981	4.52905061724906e-60	1
CRIP1	1.22419186804799e-63	1.35848425283618	0.733	0.396	3.0000045918384e-59	1
RPS14	2.27356330426454e-63	0.477567728633344	0.99	0.978	5.57159423343068e-59	1
MZB1	4.57101356525938e-63	0.702780973600722	0.943	0.823	1.12017258430246e-58	1
RPL24	1.16227234443987e-62	0.520119577528092	0.987	0.97	2.84826460728434e-58	1
RPS17	2.78770445660695e-62	0.449275044930082	0.996	0.981	6.831548541361e-58	1
RPS13	3.17871981432061e-62	0.535400146311025	0.979	0.953	7.78977077697409e-58	1
TMSB15B	4.45640232048518e-62	1.18188492820138	0.705	0.358	1.0920859526581e-57	1
RPS6	3.83126985799933e-61	0.571070076139166	0.98	0.931	9.38890991401315e-57	1
ENSGALG00010027362	7.79004426755241e-59	0.463170512810358	0.996	0.987	1.90902824820639e-54	1
RPS4Y1	8.38754747714933e-57	0.505187154059068	0.985	0.947	2.05545238475021e-52	1
RPL27A	1.11973449499347e-56	0.511405192779881	0.983	0.966	2.744021353431e-52	1
UBB	1.40371185464498e-56	0.575022984656575	0.969	0.881	3.43993627099298e-52	1
SPCS3	2.89881718137863e-55	0.637812507898116	0.942	0.819	7.10384138468648e-51	1
RPS16	8.89219823583218e-55	0.527117608977461	0.985	0.948	2.17912209967303e-50	1
RPS20	3.93175594747918e-54	0.515123242363194	0.979	0.948	9.63516112489247e-50	1
NKAIN2	5.42970024012923e-53	0.893879902629715	0.734	0.422	1.33060234084607e-48	1
UBL5	2.31318218166928e-52	1.21061491953309	0.567	0.242	5.66868425439874e-48	1
MYL6	2.3464566992995e-52	1.07830382737617	0.624	0.28	5.75022678730336e-48	1
TXN	5.8502071971329e-52	0.889188158024135	0.741	0.415	1.43365177572939e-47	1
SEC61G	9.3579188831769e-51	0.72679280687359	0.892	0.656	2.29325160151133e-46	1
ATP5C1	1.20362843412021e-50	1.18480118545809	0.518	0.208	2.949611840655e-46	1
EIF3K	1.77238007337764e-50	0.712241159270042	0.913	0.7	4.34339460781924e-46	1
SLC37A4	3.72931987079878e-49	0.495666556777248	0.982	0.946	9.13907127537948e-45	1
ACTG1.1	5.6290814870256e-49	0.610604776626599	0.978	0.916	1.37946270921049e-44	1
ENSGALG00010003356	6.79994889962601e-49	0.715362321557657	0.847	0.551	1.66639547734235e-44	1
SRGN	2.64153570304866e-48	0.761825586274452	0.885	0.705	6.47334739389105e-44	1
RPL27	7.25419962818448e-48	0.48150400929636	0.979	0.924	1.77771416088289e-43	1
ENSGALG00010016800	1.09784550486454e-46	0.453162718480342	0.989	0.972	2.69038019422105e-42	1
CD81	1.17908736794317e-46	0.664419214923282	0.93	0.8	2.88947150388154e-42	1
ENSGALG00010000467	6.98285086977805e-46	0.971206147148467	0.686	0.366	1.71121743414781e-41	1
RPS15	3.75660851746208e-45	0.371386749976071	0.994	0.986	9.20594483289257e-41	1
ITGB1BP3	7.34644429862762e-45	0.585324985605802	0.957	0.902	1.80031963982169e-40	1
PRDX1	4.70832203002557e-44	0.944010450400199	0.696	0.393	1.15382139667807e-39	1
RPL17	5.19997005972661e-44	0.468485828578911	0.985	0.958	1.2743046628366e-39	1
RPL31	2.40398634327445e-42	0.426792924406267	0.986	0.961	5.89120893282836e-38	1
RPL35	2.41449766375344e-42	0.42417391660335	0.992	0.97	5.91696797479419e-38	1
PGLS	6.7308955431677e-42	0.980143930760589	0.556	0.259	1.64947326180868e-37	1
ENSGALG00010007182	1.23450235146312e-40	1.00723156368071	0.58	0.284	3.02527146249552e-36	1
RPL5	1.28898610767597e-39	0.471227408329924	0.981	0.932	3.15878935547072e-35	1
CD63	1.04787180211226e-38	0.682457119855683	0.849	0.649	2.5679146382563e-34	1
HSPA2	2.72474004301481e-38	0.559041562913733	0.991	0.977	6.6772479494121e-34	1
RPL22	3.10343070049398e-38	0.422772789239349	0.987	0.951	7.60526727463055e-34	1
GPX1	4.25141706713025e-38	0.638796654858799	0.879	0.669	1.04185226647094e-33	1
RPL12	9.40250881515815e-38	0.435194550166645	0.986	0.958	2.30417881024266e-33	1
SEC11C	1.20981742006573e-37	0.629546011872664	0.881	0.675	2.96477856961307e-33	1
JUND	7.30041630176378e-37	0.469143119343801	0.99	0.975	1.78904001891023e-32	1
DSTN	3.35681622416704e-36	0.55987818491748	0.883	0.66	8.22621383894376e-32	1
GLUD2	3.51173286364513e-36	1.05235351898356	0.509	0.254	8.60585255564876e-32	1
URM1	4.6701167785385e-36	0.633013235514777	0.842	0.631	1.14445881774864e-31	1
RPL32	5.61226935250901e-36	0.358395326586955	0.994	0.976	1.37534272752586e-31	1
RPL13	2.72793991284937e-34	0.351973091240243	0.993	0.975	6.68508955042867e-30	1
NDUFB10	6.45372321561755e-34	0.788086326884462	0.617	0.334	1.58154941121924e-29	1
ENSGALG00010019149	6.97411794211901e-34	0.837131884977963	0.602	0.325	1.70907734289568e-29	1
HSP90AA1	1.04125367134761e-33	0.426416691785818	0.998	0.988	2.55169624700444e-29	1
SELENOP1	1.13149606406334e-33	0.590012257889656	0.926	0.789	2.77284425459362e-29	1
ENSGALG00010000353	3.5533519111196e-33	0.720027609141824	0.685	0.395	8.7078441933897e-29	1
ATP5G3	9.1576490445325e-33	0.761278188930365	0.693	0.426	2.24417347485313e-28	1
ELOB	9.4852420757243e-33	0.697130115605892	0.659	0.381	2.324453423077e-28	1
ENSGALG00010006943	1.7755379847922e-31	0.608880015170997	0.939	0.858	4.35113338553177e-27	1
IL20RA	1.91210644953115e-31	0.854925978928147	0.554	0.308	4.68580806522104e-27	1
RPLP0	2.45912997193117e-31	0.357131701925621	0.992	0.979	6.02634390921452e-27	1
EIF3E	2.69233049269069e-31	0.73750580564305	0.75	0.529	6.59782510538781e-27	1
RPL37A	7.93299252402684e-31	0.304258609485077	0.988	0.975	1.94405914793802e-26	1
SSR3	8.0591011927245e-31	0.639637411512064	0.746	0.49	1.97496333828906e-26	1
RPL21	8.75181089082657e-31	0.32605160974976	0.993	0.98	2.14471877690596e-26	1
ACTB	1.34070334604676e-30	0.583782102849632	0.947	0.87	3.28552761982218e-26	1
NDUFA4	1.75994571751413e-30	0.593159094335754	0.766	0.516	4.31292297534012e-26	1
COX7B	2.89687111231774e-30	0.578345770932531	0.83	0.581	7.09907234784585e-26	1
PPIA	5.79036071012748e-30	0.448811646433693	0.934	0.825	1.41898579562384e-25	1
RPLP2	7.15425018566834e-30	0.308590473346748	0.996	0.979	1.75322055049988e-25	1
ENSGALG00010023251	2.29353971921049e-29	0.941276988331966	0.502	0.271	5.62054843589722e-25	1
PSMB5	2.7640844501325e-29	0.560711835475703	0.767	0.521	6.77366535349469e-25	1
ENSGALG00010015936	4.9464115303662e-29	0.343390759734966	0.987	0.968	1.21216760963154e-24	1
ENSGALG00010020298	9.05927516065989e-29	0.695758559842767	0.509	0.255	2.22006597087131e-24	1
CALR	9.9142318733344e-29	0.646781959454005	0.78	0.534	2.42958166287933e-24	1
RPL39L	1.73507027622669e-28	0.33242174515239	0.988	0.975	4.25196321892113e-24	1
TSC22D4	2.51708369024876e-28	0.543684435275944	0.911	0.741	6.16836529132361e-24	1
ATP5PO	3.11648578968415e-28	0.681559024793988	0.585	0.326	7.63726007619998e-24	1
ENSGALG00010016500	5.69051607999313e-28	0.530373539958947	0.806	0.559	1.39451787056312e-23	1
ENSGALG00010006178	2.99459291753429e-27	0.363920313595194	0.974	0.937	7.33854940370954e-23	1
EIF3G	3.04084062392225e-27	0.6884047168403	0.713	0.45	7.45188403298385e-23	1
ZNF593	1.04727864797277e-26	0.570547096803141	0.818	0.609	2.56646105472206e-22	1
ENSGALG00010001191	1.31032968020332e-26	0.626267952297721	0.576	0.317	3.21109391430625e-22	1
NDUFB5	1.57035878071232e-26	0.548720917164356	0.706	0.436	3.84832122801361e-22	1
SPCS1	1.65614544172956e-26	0.643900061122426	0.653	0.386	4.05855001950245e-22	1
EIF3M	1.01251661937351e-25	0.634801632911129	0.702	0.451	2.48127322743672e-21	1
TOMM20	1.36569435121727e-25	0.5733108472926	0.806	0.585	3.34677057709305e-21	1
SERP1	2.04926266875634e-25	0.381325083822557	0.966	0.897	5.02192309605429e-21	1
MYL12A	4.95881195575957e-25	0.763642188333134	0.508	0.271	1.21520645787844e-20	1
ENSGALG00010021255	8.34299426983664e-25	0.643180801725651	0.718	0.483	2.04453417576617e-20	1
NDUFB2	1.30838898988268e-24	0.485214040696131	0.811	0.573	3.20633805860649e-20	1
HSPA8	1.87713449401592e-24	0.417964413879964	0.991	0.971	4.60010579103541e-20	1
ENSGALG00010027915	2.14895342198578e-24	0.735876170671952	0.562	0.318	5.26622525591835e-20	1
EIF3D	2.87881135326385e-24	0.645152690344205	0.67	0.442	7.0548151023084e-20	1
NEU3	1.299259962777e-23	0.511341952658865	0.771	0.565	3.18396646478132e-19	1
SLC25A3	1.92819667424601e-23	0.569961550469824	0.781	0.556	4.72523876990727e-19	1
NDUFB6	2.62531367204415e-23	0.74060513752051	0.532	0.295	6.43359368471139e-19	1
RBM3	3.23837994134177e-23	0.552816568252361	0.715	0.479	7.93597388425214e-19	1
PITHD1	4.67153078285044e-23	0.558760836426018	0.634	0.404	1.14480533364533e-18	1
TAPBP	8.32112197424337e-23	0.541172816508507	0.629	0.372	2.03917415100808e-18	1
ENSGALG00010018030	1.2112244308322e-22	0.801198402666077	0.512	0.292	2.96822659019738e-18	1
PABPC1	4.596976416292e-22	0.361454510235964	0.96	0.877	1.12653504057652e-17	1
NPM1	1.0882942231128e-21	0.467774516442098	0.861	0.691	2.66697382316024e-17	1
ENSGALG00010018510	1.36684922385481e-21	0.54368260483913	0.65	0.401	3.34960070797861e-17	1
EEF2	3.21584551819646e-21	0.366232154145222	0.968	0.914	7.88075102689224e-17	1
GNG5	4.7932753839653e-21	0.487640517356085	0.792	0.566	1.17464006559454e-16	1
ENSGALG00010027359	5.63103228178478e-21	0.453724220489961	0.776	0.551	1.37994077097418e-16	1
TMED2	7.49697814525306e-21	0.473933472280657	0.812	0.603	1.83720946427572e-16	1
ATP5MC1	7.63390291839422e-21	0.547634530208088	0.581	0.344	1.87076424918169e-16	1
TIPARP	1.05512919845004e-20	0.466935575011671	0.88	0.729	2.58569961372166e-16	1
ENSGALG00010009446	1.34049198622781e-20	0.487708950235899	0.699	0.455	3.28500966144987e-16	1
DERL3	4.54968050523934e-20	0.45903264930424	0.779	0.576	1.11494470461395e-15	1
DENND5B	1.07566296179409e-19	0.435223382174397	0.942	0.873	2.6360196541726e-15	1
CALM1	1.80153384543269e-19	0.3538374399802	0.914	0.789	4.41483884161736e-15	1
BIRC6	2.63549806723589e-19	0.487169956154223	0.891	0.792	6.45855156356828e-15	1
H3F3C	5.58759307149563e-19	0.33618773820741	0.93	0.815	1.36929555810072e-14	1
MRPL57	6.4735075311807e-19	0.46882701512608	0.782	0.567	1.58639775559114e-14	1
ENSGALG00010027713	1.07964819416368e-18	0.541688251697851	0.618	0.382	2.6457858646175e-14	1
ATP5D	1.55990857647994e-18	0.430232498333879	0.786	0.577	3.82271195752174e-14	1
ARPC4	1.65078731318724e-18	0.48797774322094	0.508	0.283	4.04541938969666e-14	1
NDUFA13	1.84566915730646e-18	0.406585900887909	0.765	0.549	4.5229968368952e-14	1
ENSGALG00010024089	1.98828156371011e-18	0.73879697397846	0.626	0.463	4.872482800028e-14	1
CHCHD2	3.13580076015006e-18	0.321607366839063	0.906	0.79	7.68459334282375e-14	1
HSP90B1	3.17100368169035e-18	0.316779381450237	0.96	0.902	7.77086162235038e-14	1
ENSGALG00010001271	4.19401805365382e-18	0.51485477100242	0.556	0.333	1.02778606422841e-13	1
ENSGALG00010000817	6.43965337719768e-18	0.426360046029381	0.781	0.558	1.57810145661606e-13	1
COX17	7.34831746969049e-18	0.587676101912918	0.523	0.309	1.80077867912235e-13	1
ATP5PF	7.98629936431256e-18	0.458222335161633	0.658	0.438	1.95712252221844e-13	1
POLD4	3.40393661266672e-17	0.523399301228081	0.651	0.434	8.34168706300108e-13	1
PIN4	4.31912897239546e-17	0.452764113426638	0.501	0.285	1.05844574597523e-12	1
ENSGALG00010003909	4.90525862912899e-17	0.725981055995075	0.734	0.604	1.20208267965435e-12	1
SLC25A5	5.90342338018157e-17	0.528915335766948	0.564	0.35	1.4466929335473e-12	1
COX7C	8.91309698369879e-17	0.421449036635292	0.749	0.526	2.18424354682522e-12	1
ENSGALG00010009573	9.17711544515361e-17	0.502140033074412	0.5	0.292	2.24894391098934e-12	1
SBNO2	9.83986133747374e-17	0.518393758210848	0.505	0.304	2.41135641936131e-12	1
ENSGALG00010027985	1.6456934211162e-16	0.427461047952256	0.564	0.346	4.03293629778737e-12	1
VPS13D	4.55536581806356e-16	0.500375575099082	0.726	0.543	1.11633794737466e-11	1
C14orf2	4.91900240761626e-16	0.410761793754164	0.701	0.483	1.20545073001044e-11	1
NDUFC2	1.99387207933072e-15	0.489587711572342	0.579	0.362	4.88618291760787e-11	1
COX4I1	4.04580123248821e-15	0.331473804737974	0.838	0.674	9.9146405003356e-11	1
PRDX4	4.33495585529573e-15	0.398603689481486	0.787	0.618	1.06232428189877e-10	1
ENSGALG00010024944	4.89253641216358e-15	0.390764635693322	0.768	0.563	1.19896497316481e-10	1
TIMM13	6.03304005903225e-15	0.442743760424161	0.697	0.486	1.47845679686644e-10	1
P4HB	7.42232288550049e-15	0.392083011626434	0.598	0.391	1.81891444632075e-10	1
NDUFB4	9.83331574423165e-15	0.436847493652795	0.508	0.308	2.40975235628141e-10	1
IFT20	1.4037720861401e-14	0.468720387905131	0.594	0.392	3.44008387429493e-10	1
CDH11	1.75828139905677e-14	0.35197554150934	0.882	0.747	4.30884439652853e-10	1
STT3A	1.94322673113753e-14	0.442229241633704	0.552	0.341	4.76207142732563e-10	1
ENSGALG00010024873	2.18029158284637e-14	0.519833329253745	0.521	0.335	5.34302255292332e-10	1
HOPX	2.24628708613805e-14	0.69904972495353	0.567	0.405	5.50475113328991e-10	1
DENND1B	2.80792037490974e-14	0.549541183312193	0.719	0.57	6.8810896707538e-10	1
MED29	3.04099795781765e-14	0.420445128308785	0.544	0.35	7.45226959542792e-10	1
ARFGAP3	4.50383660650941e-14	0.44045760922788	0.539	0.346	1.10371019879120e-09	1
ELL	5.09994952029768e-14	0.368189936555167	0.764	0.583	1.24979362944415e-09	1
TMEM258	7.292997272071e-14	0.513403831209537	0.605	0.4	1.78722191149372e-09	1
FANCD2	8.72716217605688e-14	0.411933189563842	0.686	0.487	2.1386783628645e-09	1
BCL2	1.02315246073814e-13	0.366138712713578	0.924	0.829	2.50733742028488e-09	1
ATP5L	1.45224531989245e-13	0.332600990882422	0.812	0.614	3.55887238092844e-09	1
ROCK1	1.59819384748319e-13	0.4702820084584	0.719	0.541	3.9165338426423e-09	1
EDF1	1.59999729495335e-13	0.370096537106653	0.684	0.486	3.92095337101267e-09	1
PPP2CA	2.00475054904707e-13	0.357096918035188	0.73	0.544	4.91284169549475e-09	1
TM9SF2	2.31006727393934e-13	0.312561424741026	0.876	0.723	5.66105086151576e-09	1
EIF2S3	4.06040851665683e-13	0.410458152242361	0.645	0.448	9.95043711091923e-09	1
ENSGALG00010023397	4.5704102583434e-13	0.479129924066791	0.626	0.435	1.12002473790963e-08	1
HSPE1	5.28327218887135e-13	0.407967348066968	0.523	0.325	1.29471868260481e-08	1
LAMTOR2	5.53505875137185e-13	0.35974738077643	0.514	0.333	1.35642149761119e-08	1
ARID3A	5.57237667178812e-13	0.392362860058542	0.641	0.456	1.3655666271884e-08	1
SSR2	5.98167882777892e-13	0.309162403176933	0.836	0.674	1.4658702135355e-08	1
PSMA7	7.04535305397337e-13	0.421665558585007	0.519	0.338	1.72653421940671e-08	1
RAB1B	7.86291777385848e-13	0.339816770861177	0.753	0.559	1.92688662966176e-08	1
SVBP	9.06392802729076e-13	0.33552057776003	0.716	0.488	2.22120620236787e-08	1
UQCRHL	2.81596484575376e-12	0.403414060101706	0.578	0.386	6.90080345100416e-08	1
CORO1C	3.17909532228739e-12	0.440427482368618	0.517	0.336	7.79069099679749e-08	1
CNBP	3.24165455523133e-12	0.434675992551017	0.645	0.447	7.9439986530499e-08	1
MAP3K5	3.36726737335903e-12	0.467396733968616	0.707	0.545	8.25182542515365e-08	1
IER3IP1	4.67262960593144e-12	0.401346193458738	0.551	0.358	1.14507461122956e-07	1
HM13	4.984061169459e-12	0.369328818792092	0.731	0.545	1.22139403018762e-07	1
PSMD7	7.9839036340896e-12	0.410748618527543	0.569	0.375	1.95653542457e-07	1
CNPY3	1.00383404148699e-11	0.318315549610047	0.517	0.332	2.45999570206801e-07	1
IFRD1	1.08035765424237e-11	0.526049324016139	0.606	0.435	2.64752446748636e-07	1
PDE3B	1.4500346340298e-11	0.357721473017737	0.554	0.395	3.55345487415342e-07	1
NDUFS5	1.92227069976927e-11	0.367695429719555	0.508	0.328	4.71071657685456e-07	1
HSPA5	2.76457117938169e-11	0.304158840573906	0.778	0.605	6.77485813219278e-07	1
NDFIP1	3.97471650050577e-11	0.378326541377065	0.655	0.475	9.74044025613945e-07	1
USP25	6.64059176117735e-11	0.404710628311884	0.582	0.419	1.62734341699412e-06	1
MINOS1	8.32310036652147e-11	0.335249031898096	0.5	0.319	2.03965897581975e-06	1
MIF	9.23261893098219e-11	0.351462246212123	0.5	0.331	2.2625455952265e-06	1
REEP5	9.23842611251373e-11	0.311753332719526	0.584	0.392	2.26396870313262e-06	1
FAM32A	9.50494046235131e-11	0.370406616243017	0.56	0.369	2.32928070970381e-06	1
EIF5A2	1.80012127600033e-10	0.314441664428336	0.803	0.639	4.4113771989664e-06	1
SLC25A6	1.81715774396355e-10	0.349459163303504	0.673	0.494	4.45312676735707e-06	1
SCCPDH	6.00820467468011e-10	0.355581712263589	0.547	0.371	1.47237063757711e-05	1
TUB	1.37986227974304e-09	0.42779480424694	0.556	0.412	3.3814905027383e-05	1
PSMA4	7.53943686637734e-09	0.407529789045863	0.553	0.381	0.000184761439847443	1
UBXN4	8.5516017919665e-09	0.340751875556656	0.532	0.377	0.000209565553513931	1
SEC61A1	1.18777576475722e-08	0.309318104233396	0.577	0.407	0.000291076328911403	1
ENSGALG00010008796	1.52631548625359e-08	0.568847887785709	0.568	0.501	0.000374038873061305	1
MBP	2.14627180288411e-08	0.379840491330742	0.903	0.835	0.000525965368014779	1
CHURC1	2.39230316180913e-08	0.333491200285103	0.594	0.421	0.000586257812832945	1
ENSGALG00010022734	4.33731113499284e-08	0.325812527925073	0.622	0.445	0.00106290146674135	1
MYH9	9.5563684582506e-08	0.330010852848291	0.552	0.417	0.00234188365437889	1
UQCRQ	1.12499007600951e-07	0.352106045389716	0.545	0.388	0.0027569006802689	1
GNAI2	1.82634286480424e-07	0.310847324847825	0.63	0.47	0.00447563582448926	1
BLB2	5.8715703017354e-07	0.32544233564212	0.787	0.69	0.0143888701814328	1
CD44	1.57711970432682e-06	0.428788277157831	0.882	0.819	0.038648895474233	1
VAV3	4.42257901083778e-05	0.338394187808982	0.553	0.462	1	1
PAPSS1	0.00645931412853341	0.344425769825919	0.754	0.667	1	1
