# Supplementary material for: Multi-Omics Reveals Molecular and Genetic Mechanisms Underlying Egg Albumen Quality Decline in Aging Laying Hens
Source: Int J Mol Sci. 2025 Aug 15;26(16):7876. doi: 10.3390/ijms26167876 (PMC12386583; doi:10.3390/ijms26167876)
Supplement: Supplementary file 1 [file ijms-26-07876-s001.zip › Table S6.xlsx]

## Sheet: markers
gene	p val	avg log2FC	pct.1	pct.2	p adj	cluster
ABLIM2	0	6.54351817658251	0.604	0.009	0	10
ACTB	4.65181911466366e-26	0.726844644304805	0.602	0.439	1.13997479223948e-21	5
ACTB1	4.62062763499572e-15	0.990256911554324	0.525	0.443	1.13233100823205e-10	6
ACTB2	4.24075438169293e-10	1.50968693982222	0.833	0.445	1.03923926877767e-05	11
ACTG1.1	5.0204013928286e-42	0.966129271369254	0.704	0.551	1.23029956532658e-37	5
ACTG1.11	6.4608443412282e-37	1.08061105296326	0.68	0.553	1.58329451426138e-32	6
ACTG1.12	1.94134260926197e-08	0.831333735483148	0.633	0.557	0.000475745419825738	8
ACTG1.13	1.02595810388344e-07	1.15469887355297	0.815	0.557	0.00251421292937675	11
ADAM10	2.68738089509929e-22	1.61515852355415	0.516	0.138	6.58569562153031e-18	10
ADAMTSL1	0	3.9852991613483	0.607	0.071	0	5
AFDN	9.98031108700865e-22	1.76097834689187	0.615	0.206	2.44577503498234e-17	10
AGAP1	2.86180476669962e-216	2.26685264767997	0.576	0.154	7.0131387612741e-212	5
AHR1A	3.88687709701882e-50	3.74576193346582	0.519	0.055	9.52518101395432e-46	11
AKAP12	9.06107079098753e-208	4.84924726610966	0.516	0.021	2.2205060080394e-203	10
AKT3	1.00898332371205e-43	3.59013333065907	0.519	0.063	2.47261453308875e-39	11
ANK3	1.30793449589287e-68	1.02788569337797	0.751	0.511	3.20522427563507e-64	5
ANKRD10	1.15799946617201e-17	1.73365502342843	0.538	0.185	2.83779349180112e-13	10
ANKRD101	1.33708037127388e-11	2.04837437354198	0.537	0.185	3.27664915784378e-07	11
ANXA2	2.90586577906547e-46	2.40630634303814	0.571	0.103	7.12111467817784e-42	10
APLP2	1.68854747423021e-44	2.82444817040745	0.549	0.104	4.13795444034855e-40	10
APOA1	1.3278848332979e-160	5.32059107685318	0.78	0.199	3.25411457247985e-156	8
APP	7.83107332821285e-100	1.54168497650832	0.568	0.251	1.91908282981184e-95	5
APP1	7.75920154672497e-16	1.44137008424328	0.637	0.263	1.90146993104042e-11	10
APP2	9.43478247387581e-08	1.23058532139063	0.593	0.264	0.00231208779304801	11
AQP1	7.6106166305755e-99	5.18935403755834	0.815	0.075	1.86505771148883e-94	11
ARHGAP21	1.50328447645129e-08	1.17608362364464	0.538	0.255	0.000368394893799153	10
ARHGAP211	1.18499949943771e-06	1.41238165552385	0.537	0.256	0.0290395977332205	11
ARHGEF9	0	6.39708602646373	0.648	0.011	0	11
ARL15	2.78869716116004e-32	2.63357231440316	0.516	0.119	6.8339812631388e-28	10
ARL151	1.15064269108552e-39	3.09971084497236	0.685	0.12	2.81976497877417e-35	11
ATF3	0.00147163769979028	0.924088602172703	0.741	0.587	1	11
ATP2B2	1.02372007177211e-65	1.05374984373939	0.715	0.485	2.50872840788474e-61	5
B2M	1.32425518869786e-45	0.845381611052814	0.718	0.285	3.24521976542299e-41	7
B2M1	1.9985163143512e-27	1.72081823186424	0.531	0.289	4.89756407994904e-23	8
B2M2	3.79145070381153e-139	4.31062794319446	0.892	0.285	9.29132909476053e-135	9
B2M3	8.43155240725235e-36	1.97306017911358	0.813	0.289	2.06623623292126e-31	10
B2M4	6.47532703189087e-21	1.91609005256492	0.796	0.291	1.58684364243518e-16	11
BAG3	1.07329456240418e-14	2.17136393951125	0.681	0.463	2.63021565462767e-10	10
BAG31	1.46297591896081e-05	2.09334552114971	0.648	0.464	0.358516878700536	11
BAZ2B	8.58421501536995e-10	1.58350765172106	0.519	0.202	2.10364773166656e-05	11
BF1	9.34706300773223e-81	3.86460195286367	0.5	0.11	2.29059126067486e-76	9
BF11	8.5914183669647e-49	2.21281914448429	0.615	0.112	2.10541298500837e-44	10
BF2	1.47856966612883e-91	3.89412350119676	0.515	0.105	3.6233828238153e-87	9
BF21	9.0851098640938e-64	3.25454445200533	0.637	0.107	2.22639702329483e-59	10
BF22	8.17396806227692e-32	3.02188520922241	0.593	0.108	2.00311261334158e-27	11
BLB2	1.35489389370219e-20	2.50328764634364	0.611	0.168	3.32030297590658e-16	11
BMPR1B	2.64792119672134e-107	0.997806486239266	0.801	0.429	6.48899568468533e-103	4
BMPR1B1	7.76697784801481e-86	1.40650684682743	0.716	0.447	1.90337559143451e-81	5
BRSK1	4.54935483912833e-110	0.849345958944475	0.619	0.26	1.11486489687679e-105	4
BSG	1.32643249451666e-26	2.4831603389855	0.63	0.137	3.25055547106253e-22	11
BTG1	3.49197845718143e-11	0.934626328209267	0.527	0.204	8.55744240716881e-07	10
BTG11	2.00396955581383e-13	1.52581240791611	0.63	0.204	4.91092779347736e-09	11
BTG2	9.42733535696941e-109	0.950834940653643	0.51	0.205	2.31026280257892e-104	4
BTG21	3.54781519413061e-14	1.19930950513419	0.604	0.228	8.69427591473647e-10	10
BTG22	1.33004739314458e-11	1.63175382838861	0.593	0.228	3.25941414164011e-07	11
C4BPM	2.67073746799832e-41	4.10780715049818	0.537	0.073	6.54490923907668e-37	11
CACNA2D1	1.02982918408088e-101	4.12759573624122	0.648	0.071	2.52369939850859e-97	10
CACNA2D11	5.93617323243247e-92	4.49155237999652	0.778	0.072	1.4547186123399e-87	11
CACNA2D3	0	3.42547186862011	0.737	0.212	0	5
CALCRL	1.39162407449141e-142	5.61744302309651	0.537	0.022	3.41031395694865e-138	11
CALD1	1.21650427900512e-144	4.05327878090909	0.527	0.032	2.98116538612995e-140	10
CALM1	1.78893613136902e-110	0.701593371424713	0.613	0.254	4.38396688353292e-106	4
CALM11	7.18364793141517e-24	1.56990159633592	0.725	0.281	1.7604247620726e-19	10
CALM12	4.84978995469271e-20	1.84295924203445	0.815	0.282	1.188489526297e-15	11
CALM2	3.40909746149278e-06	1.1934727217692	0.5	0.224	0.0835433423913421	11
CAT	7.09745254632026e-203	1.03423824974742	0.539	0.155	1.73930172100124e-198	4
CCDC85A	9.89073623263519e-203	5.74899299742606	0.5	0.013	2.42382382116958e-198	11
CD47	4.02446162986671e-29	2.11642576500238	0.604	0.17	9.86234567015135e-25	10
CD74	4.73158142888546e-29	1.91182163822578	0.615	0.163	1.15952134496267e-24	10
CD741	6.09901186907383e-42	3.28270899066429	0.796	0.164	1.49462384863523e-37	11
CD81	4.36981979648479e-32	2.09088036962098	0.604	0.151	1.07086803932656e-27	10
CDC42BPA	7.09055286347165e-19	2.27376910334426	0.574	0.148	1.73761088472236e-14	11
CFD	7.08092401485602e-210	4.73851156836833	0.593	0.029	1.73525123908062e-205	10
CGNL1	3.99377800660513e-23	1.90892684881865	0.527	0.147	9.78715238298653e-19	10
CHCHD2	6.9579647523674e-182	1.0003466402683	0.522	0.161	1.70511884221515e-177	4
CHP1	0	1.37786609890084	0.5	0.105	0	4
CLIC6	7.68253987020976e-170	0.88897693405975	0.51	0.156	1.8826832205936e-165	4
COL4A1	6.33474381180532e-122	3.87754873749678	0.505	0.035	1.55239231852101e-117	10
CREB5	2.615089953966e-75	4.35604783675271	0.593	0.081	6.40853944118909e-71	10
CREG1	4.82689188088312e-137	4.08925874976818	0.567	0.086	1.18287812432922e-132	9
CRIM1	4.53379436726114e-107	4.07153239735916	0.615	0.061	1.11105164764102e-102	10
CRIM11	2.99610516366859e-134	5.29851972188604	0.852	0.061	7.34225531408625e-130	11
CST3	5.26580525233338e-31	1.05353353694043	0.741	0.394	1.29043823513682e-26	7
CST31	4.21788395876968e-27	2.08653994801849	0.616	0.396	1.0336346429361e-22	8
CTDSPL	6.10920988321127e-22	1.55036903651484	0.582	0.177	1.49712297397975e-17	10
CYSTM1	4.68086263937832e-262	1.30922716444791	0.554	0.143	1.14709219840605e-257	4
DACH2	8.59245368965962e-141	1.77458321816627	0.776	0.459	2.10566670118799e-136	5
DDX5	3.03151246058189e-07	1.20823884494719	0.759	0.451	0.00742902443590198	11
DIAPH2	5.53280082882484e-56	2.81043357511651	0.78	0.192	1.35586817111181e-51	10
DIAPH21	3.82470282211667e-30	2.46547346020686	0.778	0.193	9.37281673587912e-26	11
DOCK1	4.57343533464106e-130	0.909741088347937	0.575	0.219	1.12076606310714e-125	4
DOCK11	6.66112588452815e-08	0.863483071349882	0.538	0.247	0.00163237550926247	10
DOCK12	1.95709283596548e-27	2.49712836433555	0.815	0.246	4.796051703817e-23	11
DOCK4	0	3.87348454314546	0.551	0.055	0	5
DOCK9	1.21811259134062e-132	4.69485963654121	0.802	0.095	2.98510671633931e-128	10
DOCK91	1.71272927958155e-38	3.3408597275707	0.611	0.097	4.19721437254255e-34	11
DPYSL2	1.68417514009977e-202	4.53245907718067	0.527	0.023	4.1272395983285e-198	10
DST	2.8618665743468e-69	3.56973588336516	0.574	0.049	7.01329022709426e-65	11
DUSP1	1.4024975088227e-22	0.816276093096408	0.53	0.378	3.4369603951209e-18	5
DUSP11	1.20778426288827e-07	1.10815959409107	0.659	0.383	0.002959796114634	10
DUSP12	7.43613939252559e-07	1.1373280908744	0.722	0.383	0.0182230031953232	11
DYNC1H1	2.61770019535964e-10	0.889447681740991	0.527	0.209	6.41493609874834e-06	10
DYNC1I1	0	3.71284374409695	0.549	0.066	0	5
EBF1	2.04443121666681e-154	5.33834292370329	0.648	0.029	5.01008313956368e-150	11
EBF3	2.2060826955206e-291	6.49299624645857	0.519	0.009	5.40622625364279e-287	11
EEF1A1	2.12410736542397e-146	0.956708471775468	0.838	0.514	5.20533750970799e-142	4
EEF1A11	3.84048282257047e-76	1.39765512562146	0.768	0.532	9.4114872049912e-72	6
EEF1A12	3.60417155265719e-32	0.961414689037342	0.857	0.535	8.83238280694171e-28	7
EEF1A13	2.51265066122352e-12	0.95667364358324	0.637	0.539	6.15750171039435e-08	8
EEF1A14	3.00225435017298e-10	0.889453568701053	0.608	0.539	7.3573245105339e-06	9
EEF1A15	5.0883747829768e-17	1.19075123430449	0.857	0.538	1.2469571243163e-12	10
EEF1A16	2.55422087647703e-09	0.967644171294292	0.889	0.539	6.25937367989461e-05	11
EEF1B2	5.73858389843756e-142	0.87725666980254	0.61	0.234	1.40629737015111e-137	4
EEF1B21	3.62459800278498e-57	1.63817716717342	0.68	0.258	8.88243986562488e-53	7
EEF1D	1.40594926823265e-51	1.4092965669978	0.616	0.215	3.44541927673093e-47	7
EEF2	1.79598061904668e-122	0.804167558768619	0.599	0.239	4.4012301050358e-118	4
EEF21	2.10424962382736e-08	0.848639154833446	0.571	0.266	0.000515667412815132	10
EFNB2	2.66208362834422e-22	3.25153720916057	0.537	0.12	6.52370213962036e-18	11
EGR1	1.1704584394661e-11	1.53258814684172	0.593	0.314	2.86832545175564e-07	10
EGR11	3.98985912867029e-09	1.42096696402134	0.667	0.315	9.77754878071942e-05	11
EHD2	7.10326986608172e-178	4.28092972333472	0.56	0.03	1.74072731338199e-173	10
EHD21	4.13652966114347e-112	4.43197426987012	0.574	0.031	1.01369795875982e-107	11
EIF1	1.79671737334772e-181	4.60463810050983	0.722	0.116	4.40303559512591e-177	9
EIF4A2	1.20199818876606e-06	0.711198714205036	0.582	0.309	0.0294561676139012	10
EIF4A21	0.00121061656591562	0.792041449313111	0.519	0.31	1	11
EIF4G2	1.90309903356428e-24	1.7339098118754	0.538	0.145	4.66373449165262e-20	10
EIF5	3.63718899266299e-53	3.10568160815321	0.562	0.204	8.91329534541992e-49	9
ELL2	2.02614737618877e-83	1.32549148880075	0.584	0.278	4.9652767600882e-79	5
ELMO1	7.76054391015894e-221	5.28113314120564	0.67	0.036	1.90179889062355e-216	10
ELMO11	4.08562455278696e-143	4.76144874493456	0.704	0.037	1.00122315290597e-138	11
EMCN	1.57248715655754e-251	6.22918797564591	0.537	0.012	3.8535370258599e-247	11
EML4	1.94697981833421e-20	2.38837106891602	0.537	0.122	4.77126874280981e-16	11
ENSGALG00010000657	1.04828405966395e-264	3.31176428631344	0.548	0.052	2.56892491661249e-260	7
ENSGALG00010001729	0	5.19762147220954	0.67	0.049	0	9
ENSGALG00010002378	1.38306691289304e-129	0.928685837979521	0.643	0.433	3.38934377673569e-125	2
ENSGALG00010003777	5.81742425930223e-177	4.55337982348564	1	0.997	1.4256179889846e-172	7
ENSGALG00010003909	2.11403449858709e-33	2.8708499179655	0.604	0.17	5.18065294223753e-29	10
ENSGALG000100039091	5.99157026619551e-16	2.51406252497563	0.556	0.171	1.46829420943387e-11	11
ENSGALG00010004071	4.19662075730514e-142	3.99113931559723	0.874	0.419	1.0284238827852e-137	7
ENSGALG00010005045	1.1672984070695e-74	3.33092868066717	0.791	0.154	2.86058147636453e-70	10
ENSGALG000100050451	6.09744854916344e-47	3.49233449564702	0.796	0.155	1.49424074145799e-42	11
ENSGALG00010006178	3.74650145728954e-126	0.777907053792885	0.595	0.232	9.18117647123376e-122	4
ENSGALG000100061781	5.19274102676898e-29	0.862056947155508	0.595	0.256	1.27253311602001e-24	7
ENSGALG000100061782	1.00599086960412e-17	1.36398945977413	0.67	0.259	2.46528122505186e-13	10
ENSGALG00010006982	5.88834442578489e-17	1.95156403280495	0.611	0.172	1.44299768498285e-12	11
ENSGALG00010007089	3.14925496166496e-151	5.45194552706559	0.556	0.022	7.71756420905616e-147	11
ENSGALG00010007457	1.63317650852368e-134	4.59773445740528	0.556	0.024	4.00226235178814e-130	11
ENSGALG00010007769	6.69757618902808e-10	1.60849895828979	0.537	0.193	1.64130802088322e-05	11
ENSGALG00010010796	3.42921712106832e-102	3.50395597139778	0.604	0.06	8.40363947689002e-98	10
ENSGALG000100107961	2.5572224416617e-110	4.77207213250387	0.778	0.061	6.26672931553615e-106	11
ENSGALG00010011220	6.55738077431684e-80	0.902621308087447	0.691	0.39	1.60695173255408e-75	4
ENSGALG00010011250	5.54070696732105e-247	2.50623004792861	0.523	0.113	1.3578056494117e-242	5
ENSGALG00010011421	1.68531614438436e-37	0.911563604770332	0.532	0.306	4.13003574342832e-33	5
ENSGALG00010011631	0	2.84369388280348	0.521	0.086	0	2
ENSGALG00010011709	0	3.7125632760552	0.719	0.129	0	2
ENSGALG00010011779	0	3.85835933332666	0.58	0.072	0	2
ENSGALG00010012055	0	6.67769172167083	0.759	0.017	0	11
ENSGALG00010015936	1.07065305790651e-130	0.868364723642995	0.672	0.298	2.6237423837057e-126	4
ENSGALG000100159361	1.25447843557263e-55	1.64456456582076	0.557	0.32	3.0742248542143e-51	6
ENSGALG000100159362	5.54190651251089e-50	1.30907100444337	0.721	0.321	1.35809960995592e-45	7
ENSGALG000100159363	3.41029978310147e-10	0.977374166403634	0.659	0.326	8.35728064846845e-06	10
ENSGALG00010016800	5.43916708935685e-127	0.913092018019862	0.794	0.453	1.33292228691779e-122	4
ENSGALG000100168001	1.78277489554738e-51	1.33751076033818	0.664	0.474	4.36886815902841e-47	6
ENSGALG000100168002	4.07110902506886e-18	0.812496079501916	0.776	0.475	9.97665977683374e-14	7
ENSGALG000100168003	9.69001148205467e-09	0.929855566570295	0.576	0.479	0.000237463421379232	8
ENSGALG000100168004	1.20631123855981e-14	1.11814917567986	0.613	0.479	2.95618632121467e-10	9
ENSGALG00010020003	5.69195743666852e-145	4.26296223389407	0.538	0.034	1.39487108942999e-140	10
ENSGALG00010021346	9.71680790355839e-44	1.30097119824552	0.724	0.323	2.38120094484602e-39	7
ENSGALG00010022225	6.57810242427347e-46	1.0326219017668	0.506	0.264	1.61202978009246e-41	5
ENSGALG00010022821	1.115113950633e-98	0.713993493545682	0.505	0.203	2.73269824742123e-94	4
ENSGALG00010025833	1.59218077985184e-10	1.82204991591222	0.519	0.182	3.90179821910493e-06	11
ENSGALG00010027362	5.05652277017071e-66	1.27585602579485	0.794	0.618	1.23915147005803e-61	6
ENSGALG000100273621	9.75679871074418e-30	0.826554866965392	0.895	0.619	2.39100109205497e-25	7
ENSGALG000100273622	4.18372755212246e-16	0.923285057836562	0.71	0.623	1.02526427392313e-11	8
ENSGALG000100273623	7.39772675840999e-11	0.900230211957495	0.67	0.623	1.81288691941595e-06	9
ENSGALG000100273624	2.71295606310193e-08	0.73188878680274	0.835	0.623	0.00066483701282376	10
ENSGALG00010029328	1.96308379856706e-34	3.53811756389781	0.5	0.074	4.81073315676844e-30	11
EPAS1	3.07745920783783e-134	5.35598240925696	0.722	0.042	7.5416215347274e-130	11
EPB41L2	0	5.35176367292295	0.659	0.023	0	10
EPB41L4A	1.92170292221182e-111	0.738548006563805	0.572	0.229	4.70932518117228e-107	4
ESRP2	1.34620447788976e-97	0.736734452654987	0.566	0.239	3.29900869351664e-93	4
ESRP21	5.11295217126126e-51	1.06219106252161	0.508	0.254	1.25298005908928e-46	5
EVI5	6.94353356031325e-157	1.0002195516087	0.553	0.19	1.70158233429037e-152	4
EXOC4	9.61950208179052e-13	1.82976179942637	0.574	0.198	2.35735518016358e-08	11
EXT1	4.30519350923642e-42	2.45197194275088	0.505	0.087	1.05503072137348e-37	10
EZR	2.14256452984115e-45	0.962660775556482	0.658	0.439	5.25056863682871e-41	5
FAM20C	6.57315201877553e-107	1.54296047556644	0.584	0.247	1.61081663372113e-102	5
FBRSL1	7.06402181229621e-52	1.05062236706937	0.51	0.256	1.73110918532131e-47	5
FBRSL11	2.09596212414976e-12	1.27481771029639	0.615	0.265	5.13636478144139e-08	10
FBRSL12	7.49801015620385e-08	1.24836073771838	0.593	0.266	0.00183746236887932	11
FGFR2	2.59081393245067e-173	2.13948412223682	0.52	0.146	6.34904862286362e-169	5
FILIP1	3.18917728323179e-51	3.96753034581392	0.5	0.05	7.81539785028783e-47	11
FKBP11	2.84344625702347e-25	0.829851954470693	0.537	0.232	6.96814939746171e-21	7
FLI1	1.01135409452355e-286	6.42678638158397	0.722	0.019	2.47842434403941e-282	11
FLRT2	0	5.61086223608333	0.582	0.014	0	10
FLT1	1.12821835872294e-255	6.42402880619977	0.5	0.01	2.76481190988645e-251	11
FOS	3.41016737233422e-05	0.801174737087194	0.857	0.825	0.835695616264224	10
FOS1	1.16637196325622e-05	1.05174074789297	0.907	0.825	0.28583111331557	11
FOSL2	2.30834411135973e-64	4.25338573120606	0.574	0.055	5.65682807929816e-60	11
FOXP1	4.46507949899613e-50	0.960008714682435	0.61	0.346	1.09421238202399e-45	5
FOXP11	3.64812830208216e-31	2.2607171060982	0.802	0.355	8.94010321708253e-27	10
FOXP12	1.14455360329466e-16	1.71998757067228	0.833	0.356	2.80484306023388e-12	11
FRMPD4	4.68634826319051e-123	1.70412949732211	0.703	0.383	1.14843650537747e-118	5
FRYL	8.06729123932685e-16	2.22564629144965	0.556	0.164	1.97697039110944e-11	11
FTH1	3.45679300606435e-47	1.56824579087666	0.68	0.527	8.47121694066131e-43	6
FTH11	2.37515422792104e-15	1.15851913914996	0.653	0.53	5.82055295094331e-11	8
FTH12	6.1458252557667e-94	3.25270467893034	0.907	0.527	1.50609593717819e-89	9
GALNT18	3.02693320563828e-126	5.03242034339645	0.593	0.029	7.41780251373716e-122	11
GNAQ	2.45708790662587e-296	3.06373696256871	0.739	0.247	6.02133962397735e-292	5
GNAQ1	0.000708398388060183	0.901413559615799	0.5	0.268	1	11
GPHN	1.22897600146252e-203	1.16510924972283	0.534	0.157	3.01172858918405e-199	4
GPX3	7.31473141617299e-05	0.721589915781782	0.665	0.666	1	8
GRB10	8.36487576468583e-29	3.65041587259394	0.63	0.138	2.04989645489391e-24	11
H3F3B	1.16208139580911e-10	1.60073217046904	0.593	0.217	2.84779666856981e-06	11
H3F3C	1.20018161521523e-71	3.13184757035241	0.639	0.215	2.94116506624643e-67	9
H3F3C1	2.96411619214527e-15	1.42750182735284	0.56	0.218	7.26386314047119e-11	10
H3F3C2	1.01174406075205e-10	1.7699036818526	0.556	0.219	2.47937999527899e-06	11
HEXIM1	6.25965593204085e-28	2.14463477722392	0.51	0.262	1.53399128270593e-23	9
HHEX	0	6.01624521721672	0.505	0.007	0	10
HMCN1	1.05675820831932e-89	1.17697446678927	0.778	0.474	2.58969166530733e-85	5
HNRNPH1	2.32048416711734e-31	2.23318707367307	0.546	0.286	5.68657849993775e-27	9
HOXB6	7.54957238171885e-51	0.932417654876995	0.685	0.428	1.85009820786402e-46	5
HSP90AA1	3.03722397540004e-22	1.48478317428449	0.881	0.865	7.44302107411534e-18	9
HSP90AA11	3.43812391828332e-13	1.21742717514175	0.89	0.866	8.42546647414511e-09	10
HSP90AA12	3.31246789604256e-07	1.16893045293708	0.981	0.865	0.0081175338260419	11
HSPA2	7.85900222679918e-62	2.51458520224583	0.938	0.859	1.92592708569941e-57	9
HSPA21	1.51500049450338e-17	1.76813020783928	0.923	0.86	3.71266021182997e-13	10
HSPA22	7.51808658202366e-10	1.61895107679387	0.907	0.86	1.84238229779072e-05	11
HSPA5	7.23872593891483e-134	0.969111043698897	0.511	0.185	1.77392217859047e-129	4
HSPA8	6.02236449031283e-16	1.35014949770898	0.711	0.639	1.47584064199606e-11	9
HSPA81	5.91851759248028e-20	1.92049065861529	0.868	0.638	1.45039192121322e-15	10
HSPA82	2.46276641482506e-11	1.86298608303794	0.889	0.639	6.0352553761703e-07	11
HSPB9	5.28778076389345e-64	1.26318226903476	0.915	0.854	1.29582355399973e-59	6
HSPB91	1.31650013708043e-08	0.794742190477286	0.932	0.854	0.000322621523592929	7
HSPB92	7.43198939184236e-21	2.25470351510677	0.945	0.855	1.82128332036489e-16	10
HSPB93	2.43075290072435e-05	1.66547706676395	0.926	0.856	0.595680305851509	11
HSPH1	7.1048016219966e-58	3.98413503938443	0.637	0.125	1.74110268548649e-53	10
IGFBP7	9.2309126093956e-110	3.92324229329439	0.615	0.058	2.26212744405848e-105	10
IGLL1	5.27660386197732e-188	4.61699772266761	1	0.999	1.29308454241616e-183	7
INPP4B	6.80596732676132e-63	3.89750335971275	0.537	0.047	1.66787035309613e-58	11
IQGAP2	0	3.04808414224552	0.794	0.262	0	5
ITGA9	0	6.70098444151859	0.56	0.009	0	10
ITGB1	1.80880513420718e-24	1.84955587085557	0.582	0.171	4.43265786188811e-20	10
ITM2A	1.52384120135811e-12	1.0424036638735	0.615	0.254	3.73432524804818e-08	10
ITM2A1	8.30379402875745e-11	1.59288763058827	0.63	0.254	2.0349277646873e-06	11
ITM2B	6.02261805264934e-79	3.71995828710362	0.5	0.113	1.47590277998225e-74	9
ITPR2	3.49876907669636e-13	2.04441059696217	0.5	0.144	8.57408349935209e-09	11
JCHAIN	8.74185877174626e-193	4.08602064696416	0.997	0.636	2.14227991060414e-188	7
JUN	4.77966696829383e-94	0.743701335197936	0.779	0.461	1.17130518725008e-89	4
2025-06-01	7.72948694501193e-39	1.02400107608934	0.651	0.479	1.89418807074462e-34	5
2025-06-02	3.79104437452184e-25	2.55122018311038	0.813	0.485	9.29033334420321e-21	10
2025-06-03	3.42072958637265e-29	2.73401769347166	0.963	0.485	8.38283992436483e-25	11
JUND	4.5891989496609e-18	0.891732016957017	0.612	0.533	1.1246290946039e-13	6
JUND1	1.03035588737064e-12	1.69677750017389	0.802	0.534	2.52499013759049e-08	10
JUND2	4.21819082379898e-08	1.73516683590319	0.741	0.535	0.00103370984328018	11
KARS	6.24552377223251e-15	1.71703374689137	0.685	0.22	1.5305280556233e-10	11
KCNMB2	0	7.34375337505451	0.571	0.004	0	10
KDM4C	7.14874887019163e-185	1.90941119404455	0.79	0.396	1.75187239812916e-180	5
KIAA1217	2.84914480170831e-238	2.3777768181975	0.606	0.16	6.98211425106638e-234	5
KIAA12171	4.46098885519881e-31	2.80265602545392	0.593	0.178	1.09320992885502e-26	10
KLF4	1.5708285023461e-12	2.31895140103483	0.574	0.216	3.84947232784935e-08	11
KLF6	8.11889488859569e-39	3.23818464836877	0.637	0.173	1.98961638139926e-34	10
KLF61	1.03070885949171e-18	2.95592406958226	0.593	0.174	2.52585513107039e-14	11
KMT2C	1.50051059759102e-48	0.929486166590631	0.571	0.302	3.67715127045656e-44	5
KMT2E	2.19027252128127e-26	2.25499104168707	0.521	0.288	5.36748184065188e-22	9
KMT2E1	1.64327816596256e-07	0.78642830546402	0.593	0.289	0.00402701747350784	10
LAMA4	0	5.97874371825762	0.505	0.007	0	10
LDB2	2.51447607520031e-203	4.69858359416575	0.516	0.022	6.16197506988589e-199	10
LDB21	6.91457685530849e-222	6.15944261676166	0.685	0.022	1.6944862041619e-217	11
LGR5	0	3.79223908207116	0.687	0.105	0	5
LRBA	3.64995719931278e-53	0.987794765940267	0.61	0.336	8.9445851126359e-49	5
LSAMP	0	6.15317395333275	0.637	0.016	0	10
LY75	2.15618739257857e-59	3.18959395618267	0.567	0.191	5.28395282425305e-55	9
LYVE1	0	8.65927362487323	0.802	0.005	0	10
MAGI1	2.35077810489883e-11	1.09240504927737	0.813	0.528	5.76081682386508e-07	10
MAGI11	1.70124841521727e-06	1.17813667425833	0.815	0.528	0.0416907936633145	11
MAGI2	4.47897511167574e-12	1.3085237267338	0.516	0.203	1.09761764086726e-07	10
MAGI21	1.92420559719946e-16	2.41386700188708	0.611	0.204	4.71545823649699e-12	11
MAML2	3.49121002683967e-51	2.76846680509483	0.527	0.083	8.5555592917733e-47	10
MAMLD1	2.35201682856041e-26	3.31595316326664	0.519	0.101	5.76385244007015e-22	11
MAN1A1	1.33085790808608e-62	3.10934522344959	0.571	0.085	3.26140038955575e-58	10
MARCKS	4.54660447043639e-19	1.53899723995404	0.582	0.195	1.11419089152514e-14	10
MAST4	1.76693966415141e-75	1.27790556854618	0.554	0.256	4.33006234096945e-71	5
MCTP1	2.07478102886861e-106	1.01064102715854	0.898	0.651	5.08445838934542e-102	4
MECOM	7.53158911422675e-86	0.877252036023274	0.9	0.731	1.84569122833241e-81	5
MED13L	3.71651493291137e-23	1.81376890349261	0.582	0.173	9.1076914945926e-19	10
MEF2C	2.57102353402684e-199	5.37843145908561	0.667	0.024	6.30055027248616e-195	11
MEIS1	1.22039067020597e-175	1.68915168257659	0.837	0.507	2.99068937640676e-171	5
MEIS2	2.2898599548581e-18	1.6592532137769	0.582	0.208	5.61153080537526e-14	10
MEIS21	1.17110120953597e-44	3.53458386212522	0.889	0.207	2.86990062408886e-40	11
MMRN1	0	9.48279949456177	0.747	0.004	0	10
MOB2	2.81531729802635e-22	2.67392750658804	0.537	0.117	6.89921657054337e-18	11
MRTFB	1.00090386423697e-22	2.33428497312077	0.519	0.103	2.45281500969911e-18	11
MSN	5.91769415597276e-87	4.03838734132599	0.516	0.053	1.45019012986268e-82	10
MSN1	6.26851656752099e-96	4.66072957551022	0.685	0.053	1.53616267003669e-91	11
MUC6	0	3.53422604045601	0.611	0.111	0	5
MYH9	1.40097850208104e-104	1.72115370248667	0.519	0.203	3.4332379171998e-100	5
MYH91	2.29125802405698e-10	0.961936429549292	0.527	0.215	5.61495691375403e-06	10
MYH92	1.15415280206555e-16	2.20235238178907	0.667	0.215	2.82836685674184e-12	11
NDRG1	9.2374414314531e-21	2.45473635895366	0.549	0.186	2.2637273971919e-16	10
NFATC1	0	7.06247979907995	0.747	0.028	0	10
NFATC2	4.01109225370234e-138	6.06077568965734	0.574	0.026	9.82958267692295e-134	11
NFIA	1.09941782201533e-141	1.6478731285161	0.73	0.384	2.69423331463076e-137	5
NFIA1	1.99951433092564e-07	0.805721195287318	0.502	0.398	0.00490000981936638	8
NFIA2	5.46751222382996e-21	1.7570651374591	0.769	0.398	1.33986854557177e-16	10
NFIA3	6.94183624058803e-11	1.52877473293835	0.759	0.399	1.7011663891185e-06	11
NME2	6.839146047705e-52	1.43233551116538	0.67	0.251	1.67600113045059e-47	7
NOVA1.1	1.09899607479532e-272	6.3798275407309	0.667	0.017	2.69319978089341e-268	11
NPAS3	0	3.30237348070055	0.651	0.137	0	5
NR4A3	3.93437130062915e-06	1.30115550280638	0.759	0.568	0.0964157030932181	11
NRG1	4.69969122553902e-102	0.963185757678531	0.914	0.666	1.15170633173059e-97	4
NRG11	2.57478474198305e-103	1.2178958863376	0.864	0.678	6.30976748870367e-99	5
NRIP1	6.62988325277779e-107	0.785689943145686	0.566	0.229	1.62471918992573e-102	4
NRP1	6.09852728297981e-124	5.3121948703508	0.574	0.028	1.49450509596703e-119	11
NRXN1	5.63821293523028e-91	0.87009717893172	0.613	0.286	1.38170046190753e-86	4
NYX	7.9814632715948e-09	1.66030752573552	0.574	0.252	0.000195593738933702	11
OGT	4.72111251269696e-60	1.05597026553482	0.569	0.28	1.15695583236152e-55	5
OTUD1	3.04040664932097e-88	3.66268896824273	0.582	0.143	7.45082053482598e-84	9
OVALY	1.3260260416759e-199	0.859826151612999	0.99	0.983	3.24955941773096e-195	4
OvoDA3	2.50703615581795e-250	1.30952721343079	0.959	0.767	6.14374280344746e-246	4
OvoDA31	7.61009778177553e-47	0.949049732057818	0.862	0.779	1.86493056240191e-42	6
OvoDA32	5.10533051876852e-24	1.01391523128457	0.866	0.781	1.25111229692941e-19	9
OVST	6.40959925896117e-226	1.25227450334466	0.877	0.486	1.57073639440102e-221	4
PABPC1	4.95078014990481e-07	0.861044001822473	0.505	0.257	0.0121323818353567	10
PALM2AKAP2	8.31222041319478e-07	1.17814146282231	0.519	0.223	0.0203699273445751	11
PARD3B	3.26972309142767e-145	1.83651582721258	0.545	0.177	8.01278340785264e-141	5
PARD3B1	1.43271705523642e-15	1.93244094285781	0.505	0.192	3.51101641556238e-11	10
PAX2	5.58056550675301e-213	1.91407353976505	0.811	0.372	1.36757338308489e-208	5
PDE1C	7.90174869176806e-192	6.19305508786946	0.556	0.017	1.93640253440468e-187	11
PDE3A	2.30831795254524e-57	0.94366418080763	0.729	0.494	5.65676397450737e-53	5
PDGFD	4.09763958751554e-120	5.52539482427389	0.519	0.024	1.00416755731656e-115	11
PECAM1	6.24002002986943e-56	2.85640280830306	0.725	0.151	1.5291793085198e-51	10
PECAM11	1.13297246921499e-76	4.57195359653108	0.944	0.151	2.77646233305826e-72	11
PHLDA2	3.58010390219477e-30	2.72904785393345	0.556	0.098	8.77340262271852e-26	11
PIEZO2	2.0129583773888e-303	5.74656564159033	0.593	0.019	4.93295579962899e-299	10
PIP5K1B	0	4.10129854828649	0.673	0.129	0	5
PLCB1	3.12597252050671e-28	3.02052825488825	0.722	0.192	7.66050825875375e-24	11
PLVAP	1.43557258729733e-217	5.42184597745969	0.63	0.019	3.51801418243085e-213	11
PLXNB2	5.52815354352977e-113	1.61154801575796	0.537	0.198	1.3547293073774e-108	5
PLXND1	1.68321468765829e-46	3.27019098307023	0.519	0.057	4.12488591357539e-42	11
PNRC1	1.90681652522822e-28	2.04514595094678	0.769	0.34	4.67284457672428e-24	10
PNRC11	2.36741158614522e-13	1.68980162924903	0.741	0.341	5.80157883300747e-09	11
PODXL	8.67257662950243e-273	6.17196079615202	0.704	0.019	2.12530162882587e-268	11
PPDPF	1.4576041958064e-212	1.25438902273627	0.605	0.196	3.57200484224317e-208	4
PPP3CA	2.46906006200004e-108	0.896761293127245	0.765	0.384	6.0506785879373e-104	4
PPP3CA1	8.14783429017095e-28	1.90565489118037	0.824	0.413	1.99670827114929e-23	10
PREX2	7.50139747453915e-128	4.58545053036698	0.56	0.043	1.83829246511056e-123	10
PREX21	3.64125935959317e-146	5.07385191686452	0.759	0.043	8.92327018661903e-142	11
PRKCE	3.30381126187339e-67	3.03765729040348	0.516	0.063	8.09631987834692e-63	10
PROX1	0	7.04056010144353	0.593	0.007	0	10
PTK2	8.31385977674961e-52	0.994442939663492	0.562	0.302	2.03739447689026e-47	5
PTK21	1.46554071123682e-06	0.993891258077154	0.63	0.313	0.0359145406695695	11
PTMA	4.28353429358324e-34	0.888972133465977	0.514	0.318	1.04972291398551e-29	5
PTMA1	3.63841292298224e-09	0.968332073376877	0.604	0.326	8.91629470906028e-05	10
PTMA2	1.31180267095247e-19	1.87448511608846	0.833	0.325	3.21470362543613e-15	11
PTPN14	2.20761702899099e-64	3.00417955754806	0.527	0.069	5.40998629124531e-60	10
PTPRB	0	6.55146914798401	0.611	0.01	0	11
PTPRF	1.74788736416014e-86	1.30198143201708	0.637	0.327	4.28337277461083e-82	5
PTPRG	1.36317199093076e-45	3.42418794519776	0.722	0.12	3.34058928097492e-41	11
PTPRM	5.48184741773147e-103	4.16150169702508	0.626	0.067	1.34338152818927e-98	10
PTPRM1	1.16215751347841e-80	4.25940620881402	0.722	0.068	2.84798320253019e-76	11
PTPRS	5.87660118758903e-46	2.47792889280039	0.538	0.093	1.44011988703057e-41	10
QKI	6.9175588804871e-19	1.73665491885367	0.615	0.223	1.69521697925217e-14	10
QKI1	6.59397301766009e-17	2.22038874169104	0.685	0.224	1.61591902770778e-12	11
RACK1	4.02348542646532e-124	0.77958384926832	0.63	0.256	9.8599533860959e-120	4
RACK11	4.67136673168808e-40	1.18884763878335	0.663	0.28	1.14476513126748e-35	7
RACK12	8.1419407907564e-08	0.806785310700349	0.582	0.284	0.00199526401018276	10
RAD23B	3.04642907561851e-192	2.22064847917891	0.532	0.142	7.46557909271073e-188	5
RAPGEF2	6.8533556000981e-18	2.5034118183215	0.611	0.185	1.67948332336004e-13	11
RAPGEF5	0.000159857711421262	0.988281260045621	0.549	0.343	1	10
RAPGEF51	8.10876944251881e-07	1.45556998532812	0.611	0.343	0.0198713503958366	11
RARRES1	2.46224322130221e-152	4.30169480861333	0.571	0.036	6.0339732381232e-148	10
RASAL2	1.28510044581938e-31	3.02658696827298	0.5	0.076	3.14926715252498e-27	11
RASL10A	1.3223410400338e-81	1.47938278337315	0.728	0.511	3.24052895270683e-77	5
RB1	1.21325635985271e-145	0.874899241957739	0.512	0.173	2.97320603545506e-141	4
RBBP6	1.33222704851885e-86	3.55036139875583	0.639	0.181	3.2647556051003e-82	9
RBM10	1.47524946783692e-36	2.6889995091506	0.536	0.248	3.61524634588115e-32	9
RBMS1	3.33303968317021e-44	2.75119794263429	0.604	0.127	8.16794704757691e-40	10
RBMS11	1.42237069751528e-23	2.5592276601096	0.574	0.128	3.48566163133095e-19	11
RBMS3	1.4117531805944e-48	2.71198099092069	0.758	0.194	3.45964234436464e-44	10
RBMS31	5.42059961773233e-26	2.81673972629706	0.722	0.195	1.32837214232148e-21	11
REEP5	7.35949836559625e-55	1.23269613482103	0.519	0.285	1.80351866947302e-50	5
RELN	0	9.34181104107408	0.769	0.005	0	10
REV3L	1.9433435230131e-18	1.64012095927479	0.527	0.167	4.76235763749589e-14	10
RHOA	5.42719209731386e-15	1.37623834840357	0.505	0.175	1.32998769536774e-10	10
RHOJ	0	5.20648332665138	0.582	0.018	0	10
RICTOR	2.9120886214031e-96	0.842361639019684	0.638	0.301	7.13636437561044e-92	4
ROCK2	6.8562950376713e-35	3.09778191373214	0.574	0.092	1.68020366193173e-30	11
RPL10A	2.72508193942938e-162	0.929716589630761	0.546	0.182	6.67808580076563e-158	4
RPL10A1	5.31451525883768e-61	1.49537646085224	0.626	0.204	1.30237510933076e-56	7
RPL10A2	8.15134267862162e-11	1.01077874937943	0.516	0.21	1.99756803682301e-06	10
RPL11	1.0709658009987e-133	0.880339326504053	0.709	0.317	2.62450879192741e-129	4
RPL111	5.11225467520846e-58	1.64078386156132	0.578	0.34	1.25280913070659e-53	6
RPL112	5.84267898421103e-71	1.79588	0.789	0.341	1.43180691187076e-66	7
RPL113	2.13866399107886e-16	1.40948844128959	0.515	0.346	5.24100997653785e-12	9
RPL114	3.31729363744523e-09	0.843929661225392	0.692	0.346	8.12935978792328e-05	10
RPL115	0.00822304240125832	0.775702255287922	0.537	0.348	1	11
RPL12	2.86583266122199e-45	1.2945583112732	0.701	0.304	7.0230095195906e-41	7
RPL13	4.20646572958379e-38	1.11883722799526	0.639	0.497	1.0308364916918e-33	6
RPL131	5.40143665128174e-26	0.913414957130454	0.81	0.497	1.3236760657631e-21	7
RPL132	6.94843462581351e-07	0.778696405129552	0.546	0.501	0.0170278338940186	9
RPL15	8.18074545205878e-49	1.49292496577948	0.555	0.342	2.00477348048153e-44	6
RPL151	1.05525096091276e-50	1.37905055227205	0.762	0.342	2.58599800481282e-46	7
RPL152	4.10078748159795e-11	0.928940572131359	0.725	0.347	1.00493898024039e-06	10
RPL17	4.44702486657561e-63	1.57656573078849	0.721	0.269	1.08978791380302e-58	7
RPL171	2.86949929819016e-09	0.86928780757154	0.571	0.275	7.0319949801448e-05	10
RPL18A	2.84746016596139e-145	0.844713195934749	0.62	0.234	6.97798588270498e-141	4
RPL18A1	1.46310098591862e-62	1.56199385899349	0.714	0.258	3.58547527609218e-58	7
RPL19	2.06057693138418e-55	1.34977067970805	0.712	0.535	5.04964982805007e-51	6
RPL191	3.63533851103562e-31	0.902442150921086	0.895	0.535	8.9087605551439e-27	7
RPL192	7.70152181292725e-07	0.733353695787442	0.571	0.54	0.0188733493547595	8
RPL193	2.90525006499076e-10	1.00963026201335	0.593	0.54	7.11960580926636e-06	9
RPL21	5.60439552826063e-142	0.995353767768674	0.839	0.53	1.37341316815555e-137	4
RPL211	3.79635911433408e-71	1.41226207009667	0.758	0.548	9.30335764558711e-67	6
RPL212	2.64376843530443e-31	0.980897897040599	0.867	0.55	6.47881892755704e-27	7
RPL213	1.71576040061009e-11	0.881093544140201	0.665	0.553	4.20464243773509e-07	8
RPL214	7.95629996802587e-07	0.843758783938927	0.577	0.555	0.0194977087016442	9
RPL215	1.21478697807438e-08	0.759418925403302	0.835	0.554	0.000297695696846908	10
RPL22	5.29421307830599e-135	0.820770459508799	0.639	0.256	1.29739985696967e-130	4
RPL221	6.95857616778436e-50	1.62089796481869	0.504	0.28	1.70526867567724e-45	6
RPL222	2.51456560253264e-37	1.11807061218701	0.663	0.281	6.16219446556649e-33	7
RPL223	2.11245809731125e-14	1.03251832029436	0.681	0.285	5.17678981327095e-10	10
RPL23	1.99683869767013e-161	0.985060275691666	0.82	0.459	4.89345291251041e-157	4
RPL231	6.79317323256169e-65	1.4408692811913	0.716	0.48	1.66473503237157e-60	6
RPL232	2.27274039929227e-48	1.14019008023181	0.874	0.482	5.56957762250563e-44	7
RPL233	4.02422264455309e-12	0.992900757325755	0.612	0.486	9.86176001274181e-08	8
RPL234	2.74424086948295e-20	1.2584717746905	0.655	0.486	6.72503667475492e-16	9
RPL235	4.01003915852168e-12	1.07980370921903	0.78	0.487	9.82700196187322e-08	10
RPL23A	3.37586770119817e-132	0.834392308669416	0.672	0.293	8.27290138855624e-128	4
RPL23A1	7.56331229182451e-49	1.6646714822675	0.528	0.317	1.85346531023451e-44	6
RPL23A2	3.95383558106405e-52	1.4130147201368	0.738	0.317	9.68926947495555e-48	7
RPL23A3	7.98594262181615e-39	2.30876453000827	0.619	0.32	1.95703509890227e-34	9
RPL23A4	1.96555044567602e-12	1.22788855494242	0.659	0.322	4.81677792217367e-08	10
RPL24	1.6217021692418e-38	1.38739100436639	0.559	0.37	3.97414333594395e-34	6
RPL241	2.06606313784624e-38	1.21678912589123	0.769	0.37	5.06309432560599e-34	7
RPL26L1	6.50550384173394e-53	1.37944519284091	0.661	0.463	1.59423877145532e-48	6
RPL26L11	5.01918171557914e-30	1.03838652847741	0.789	0.464	1.23000067121982e-25	7
RPL26L12	2.62639101802386e-10	1.09940455246302	0.546	0.469	6.43623382876926e-06	9
RPL27	2.60472093077406e-32	1.04395478327402	0.636	0.277	6.3831291129549e-28	7
RPL271	7.75188618071828e-10	0.860588713753863	0.615	0.281	1.89967722744682e-05	10
RPL272	0.00130757072375535	0.717927578830172	0.519	0.282	1	11
RPL27A	1.08063299903285e-121	0.823397906408936	0.614	0.258	2.64819922742991e-117	4
RPL27A1	2.45893143454909e-50	1.46134529733559	0.69	0.28	6.02585737350599e-46	7
RPL27A2	1.24429600265324e-10	1.01039706179192	0.615	0.285	3.04927178410202e-06	10
RPL29	1.56754432113656e-131	0.898152948038466	0.683	0.307	3.84142411337725e-127	4
RPL291	9.43929128864794e-50	1.69197022452365	0.545	0.33	2.31319272319606e-45	6
RPL292	1.2626915286372e-55	1.3965649464861	0.759	0.33	3.09435186007832e-51	7
RPL293	6.33611733564315e-11	1.04973414452196	0.659	0.335	1.55272891427271e-06	10
RPL3	1.00926483239709e-29	1.05138804393394	0.592	0.254	2.47330439827231e-25	7
RPL30	6.87573278034043e-156	0.957411083166047	0.554	0.193	1.68496707515023e-151	4
RPL301	3.78933026952143e-48	1.45690014660815	0.595	0.215	9.28613275848921e-44	7
RPL302	2.19978035242349e-11	1.08025018464747	0.538	0.22	5.39078173164901e-07	10
RPL31	7.23652082648146e-197	1.1229645001437	0.674	0.247	1.77338179373755e-192	4
RPL311	2.70725036460051e-65	1.85736119182693	0.523	0.273	6.63438774349001e-61	6
RPL312	2.82241168064798e-59	1.47074875206058	0.728	0.274	6.91660206459593e-55	7
RPL313	2.10410058591906e-11	1.2848936059068	0.604	0.28	5.15630889585325e-07	10
RPL314	9.57675731061536e-05	0.773974420142387	0.556	0.281	1	11
RPL32	5.98904137912949e-102	0.735121157802699	0.738	0.378	1.46767448036947e-97	4
RPL321	5.18295718661409e-69	1.59214784210837	0.651	0.399	1.27013548815165e-64	6
RPL322	1.11353824813832e-57	1.48879068006734	0.816	0.4	2.72883683088777e-53	7
RPL323	2.71739704461892e-10	1.33107577735625	0.51	0.406	6.65925319754312e-06	9
RPL324	3.43808952431864e-09	0.847345559343857	0.703	0.406	8.42538218829527e-05	10
RPL34	3.18807110256757e-119	0.865110025135257	0.773	0.419	7.8126870439521e-115	4
RPL341	5.70127793794925e-82	1.59858854552451	0.716	0.439	1.39715517147384e-77	6
RPL342	4.661189213481e-39	1.23075851869562	0.837	0.441	1.14227102865565e-34	7
RPL343	2.00079339881799e-09	1.0272527859205	0.535	0.447	4.90314430314337e-05	8
RPL344	2.33772138161529e-13	1.2240848009883	0.567	0.447	5.72882001778644e-09	9
RPL35	1.9735439007762e-45	1.59087	0.532	0.327	4.83636668324216e-41	6
RPL351	1.84107145070141e-48	1.38693947261157	0.728	0.327	4.51172969708887e-44	7
RPL352	3.4480216553802e-12	1.07849180517334	0.681	0.332	8.44972186867471e-08	10
RPL35A	2.57491135164425e-28	1.01642041031769	0.634	0.496	6.31007775833939e-24	6
RPL35A1	3.20803645946017e-49	1.29252129823718	0.864	0.494	7.86161414755309e-45	7
RPL35A2	2.07863458621409e-06	0.828950297048759	0.541	0.5	0.0509390191697624	9
RPL36	3.69865797790073e-22	0.808038582604458	0.673	0.337	9.06393124064354e-18	7
RPL37	1.4744012522895e-104	0.747674512053497	0.676	0.322	3.61316770886065e-100	4
RPL371	1.74908154106295e-44	1.44749748839187	0.543	0.344	4.28629922452885e-40	6
RPL372	1.3881341677068e-63	1.51878811934643	0.806	0.343	3.40176159138227e-59	7
RPL37A	6.16925208274318e-87	0.714217798615483	0.75	0.431	1.51183691539704e-82	4
RPL37A1	1.76802980860085e-69	1.53011998953469	0.683	0.448	4.33273384895724e-65	6
RPL37A2	4.8822092735429e-35	1.07208289050454	0.82	0.45	1.19643420457442e-30	7
RPL37A3	1.04479174407973e-16	1.20735601978965	0.596	0.454	2.56036664804178e-12	8
RPL38	4.55314941722835e-37	1.37142843200008	0.55	0.382	1.11579479618598e-32	6
RPL381	6.26823321291202e-28	0.866756300026826	0.748	0.382	1.53609323115622e-23	7
RPL382	4.03809838252023e-12	1.05211795469421	0.527	0.386	9.89576389620406e-08	8
RPL383	1.81877926288373e-07	0.879488660089515	0.67	0.386	0.00445710046162288	10
RPL39L	4.07002576193578e-31	1.01290507601232	0.685	0.57	9.97400513219981e-27	6
RPL39L1	1.50050353255979e-20	0.757856215582257	0.827	0.57	3.67713395689101e-16	7
RPL5	6.35776780694795e-23	0.844702849287072	0.605	0.29	1.55803457877066e-18	7
RPL6	6.93648642206898e-28	0.995064020926471	0.663	0.327	1.69985536259222e-23	7
RPL7	8.49065344276443e-117	0.756363248196603	0.618	0.257	2.08071953268385e-112	4
RPL71	2.48060396671564e-53	1.71107239346849	0.504	0.278	6.07896808083335e-49	6
RPL72	2.7640032291268e-41	1.30124345864193	0.667	0.279	6.77346631329813e-37	7
RPL73	4.61945021954495e-07	0.886062507253082	0.538	0.285	0.0113204247080168	10
RPL7A	1.34283865691178e-83	1.83095409249332	0.704	0.212	3.29076041262802e-79	7
RPL7A1	5.61565510895055e-10	0.879228	0.516	0.218	1.37617244099942e-05	10
RPL8	3.72209271942512e-116	0.770292765426186	0.682	0.301	9.1213604182232e-112	4
RPL81	1.96033538208158e-54	1.61228638822175	0.557	0.324	4.80399788732913e-50	6
RPL82	3.67399077969251e-60	1.54470034774469	0.769	0.324	9.00348180471447e-56	7
RPL83	3.04448955706535e-09	0.898469968705077	0.626	0.33	7.46082610854434e-05	10
RPL84	2.14330618154582e-05	0.893215282242334	0.611	0.331	0.525238612849619	11
RPL9	1.7463711306037e-179	1.03078766776193	0.611	0.213	4.27965709265743e-175	4
RPL91	4.20753251439056e-54	1.59703678426402	0.639	0.238	1.03109791797655e-49	7
RPL92	5.75998438308929e-15	1.23574782537506	0.615	0.243	1.41154177291986e-10	10
RPLP0	1.00438878078775e-20	0.742621240574825	0.656	0.589	2.46135514619846e-16	6
RPLP1	5.86489341305975e-109	0.737927659678197	0.823	0.497	1.43725077980442e-104	4
RPLP11	2.39792885871771e-78	1.59023022203469	0.746	0.516	5.87636446117363e-74	6
RPLP12	1.28919744296824e-53	1.31050158926575	0.864	0.518	3.15930725373796e-49	7
RPLP13	5.95015878791413e-19	1.34921972740018	0.669	0.521	1.45814591256624e-14	8
RPLP14	8.51590065259191e-27	1.4204930359139	0.722	0.521	2.08690661392417e-22	9
RPLP15	1.33862398087969e-10	0.951034113222804	0.813	0.522	3.28043192754377e-06	10
RPLP2	2.65261069761264e-134	0.840808052881571	0.805	0.437	6.50048777556953e-130	4
RPLP21	1.33707016782781e-63	1.52701790729753	0.693	0.459	3.27662415327883e-59	6
RPLP22	2.17282692815962e-32	0.997921122639268	0.803	0.461	5.32472967014797e-28	7
RPLP23	1.93493122340299e-13	1.05493610300444	0.588	0.465	4.74174245607136e-09	8
RPLP24	1.22594040980709e-10	1.1060200700001	0.552	0.466	3.00428956827327e-06	9
RPLP25	5.49428123497906e-09	0.900563435884681	0.703	0.466	0.000134642855944397	10
RPLP26	5.12621620100457e-05	0.806929075497554	0.778	0.466	1	11
RPS10	8.92182047238811e-143	0.864369550146766	0.643	0.257	2.18638132496343e-138	4
RPS101	3.49378555033732e-56	1.69778611813755	0.52	0.281	8.56187086965664e-52	6
RPS102	2.64806498017001e-60	1.53178981188529	0.735	0.281	6.48934804040462e-56	7
RPS103	5.80465078168497e-08	0.897056205150893	0.549	0.287	0.00142248772055972	10
RPS104	1.13290499903545e-05	0.781025506488176	0.593	0.288	0.277629699063626	11
RPS11	8.53234300597413e-114	0.718178633521485	0.714	0.327	2.09093597704402e-109	4
RPS111	4.80977483978868e-73	1.73756087124981	0.629	0.348	1.17868342223861e-68	6
RPS112	3.39097065540447e-51	1.37130747301872	0.772	0.351	8.30991268813419e-47	7
RPS113	7.58199387467714e-25	1.6367086759607	0.58	0.355	1.85804341892838e-20	8
RPS114	1.73032694327408e-12	1.14649094749802	0.703	0.356	4.24033920718746e-08	10
RPS115	6.09934625406591e-07	0.79499170956038	0.741	0.357	0.0149470579302139	11
RPS12	1.40757324437005e-33	1.22805302468361	0.569	0.422	3.44939899265325e-29	6
RPS121	1.98447354172016e-27	1.0358743446269	0.762	0.421	4.86315086133941e-23	7
RPS122	2.91783182739706e-07	0.907607024542786	0.502	0.425	0.00715043867621924	8
RPS13	2.61260939243533e-50	1.44959992018134	0.643	0.251	6.40246057710202e-46	7
RPS131	2.14739185076288e-11	1.12398051259794	0.582	0.256	5.26239846947952e-07	10
RPS14	2.05712122213872e-130	0.883294956345654	0.762	0.387	5.04118126697315e-126	4
RPS141	3.18322931948449e-82	1.59762254025072	0.688	0.408	7.80082177032868e-78	6
RPS142	5.29069630752889e-52	1.46641195986401	0.813	0.411	1.29653803712303e-47	7
RPS143	4.96658704889479e-12	1.06629239975813	0.555	0.415	1.21711182220216e-07	8
RPS144	8.44246936436725e-09	0.87797904505962	0.714	0.416	0.000206891154243184	10
RPS15	6.79714834692374e-46	1.13836156833682	0.712	0.574	1.66570917389713e-41	6
RPS151	1.31183239561755e-40	1.0934867548227	0.874	0.573	3.21477646870036e-36	7
RPS152	4.96131448909274e-16	0.987436031828175	0.698	0.577	1.21581972869707e-11	8
RPS15A	2.21526615977184e-120	0.852981395152783	0.741	0.372	5.42873125113688e-116	4
RPS15A1	4.04610171474146e-77	1.70763043459446	0.664	0.393	9.91537686214542e-73	6
RPS15A2	8.74795795093247e-51	1.43592930497163	0.81	0.395	2.14377457545551e-46	7
RPS15A3	8.06446880010565e-09	1.04988236039357	0.506	0.4	0.000197627872415389	8
RPS15A4	1.06323748196083e-19	1.45661878242562	0.582	0.4	2.6055697732932e-15	9
RPS15A5	3.68721968089772e-12	1.15769855951964	0.725	0.4	9.03590055000796e-08	10
RPS15A6	2.86849214643899e-05	0.855674372310906	0.741	0.401	0.702952685406339	11
RPS16	8.53077912345235e-129	0.843151254849917	0.638	0.267	2.09055273199323e-124	4
RPS161	2.52993486719435e-51	1.68114089112251	0.511	0.289	6.19985838554648e-47	6
RPS162	3.86446814101918e-38	1.29196089492562	0.667	0.291	9.4702656263816e-34	7
RPS163	7.62881489560866e-06	0.794466720843318	0.516	0.296	0.186951737831786	10
RPS17	1.62786178448031e-66	1.3985507050632	0.738	0.519	3.98923808904744e-62	6
RPS171	1.89050392194474e-50	1.22091978949751	0.871	0.521	4.63286891111778e-46	7
RPS172	1.10676314961366e-16	1.16583523513983	0.653	0.525	2.71223377444323e-12	8
RPS173	2.3640562866049e-15	1.17006897139922	0.639	0.525	5.79335633595397e-11	9
RPS174	7.99587402671155e-08	0.796182503388251	0.758	0.525	0.00195946888898593	10
RPS2	6.6295249770215e-32	1.25366	0.542	0.379	1.62463139086889e-27	6
RPS21	1.48012399694209e-31	1.11398852658837	0.741	0.379	3.62719186690629e-27	7
RPS20	8.7890785042249e-54	1.60744723029806	0.557	0.331	2.15385157824535e-49	6
RPS201	1.62421027522669e-32	1.08649584802183	0.697	0.333	3.98028970047054e-28	7
RPS202	3.05449348820831e-06	0.727369938526005	0.582	0.338	0.0748534174220328	10
RPS24	7.11992836729419e-64	1.72171026363392	0.613	0.362	1.74480964568911e-59	6
RPS241	7.28479524024392e-49	1.46874058790047	0.765	0.364	1.78521192157418e-44	7
RPS242	2.62823094782224e-18	1.24892247272918	0.551	0.368	6.44074276073317e-14	8
RPS243	2.63883927060636e-09	0.926777647667312	0.681	0.369	6.46673951654794e-05	10
RPS244	1.08257388184023e-05	0.759424028338128	0.722	0.369	0.265295555483767	11
RPS26	1.62951041282485e-35	1.17208444535252	0.578	0.42	3.99327821766858e-31	6
RPS261	1.85341266002445e-24	0.878672978354684	0.738	0.42	4.54197306465592e-20	7
RPS27A	1.89873176489543e-46	1.27558745359646	0.603	0.402	4.65303206305274e-42	6
RPS27A1	5.19514356066251e-44	1.34870951434318	0.803	0.402	1.27312188097595e-39	7
RPS27A2	1.52636077075433e-08	0.844876030832709	0.725	0.407	0.000374049970481056	10
RPS28	2.69179724623872e-49	1.14742435534432	0.758	0.627	6.59651833163262e-45	6
RPS281	4.69769833995965e-17	0.915977009995205	0.743	0.63	1.15121795519051e-12	8
RPS282	6.69585595087679e-07	0.705981517213861	0.634	0.632	0.0164088645932187	9
RPS29	1.43559978700829e-24	0.99816925012595	0.591	0.487	3.51808083804251e-20	6
RPS291	1.26769924697205e-22	0.793582932683467	0.813	0.485	3.10662377462971e-18	7
RPS292	5.47229609227169e-11	0.880945985095137	0.6	0.489	1.3410408803721e-06	8
RPS3	1.95544367951948e-115	0.714507603798896	0.599	0.239	4.79201028103044e-111	4
RPS31	1.51145735317517e-46	1.45897235652296	0.65	0.262	3.70397738969107e-42	7
RPS32	5.89971136548284e-08	0.863358783885135	0.549	0.267	0.00144578326722522	10
RPS3A	2.24389599494985e-35	1.31323681411043	0.564	0.406	5.4988915252241e-31	6
RPS3A1	4.7670367643908e-42	1.25552858203103	0.776	0.405	1.16821002948161e-37	7
RPS3A2	8.34931309884556e-08	0.807327792229434	0.502	0.41	0.00204608266800309	8
RPS3A3	5.73601687259013e-07	0.747985158440799	0.681	0.41	0.0140566829479694	10
RPS4Y1	7.38945410730262e-68	1.83426950301453	0.537	0.271	1.81085962353558e-63	6
RPS4Y11	9.40694402009622e-40	1.19053337950745	0.656	0.273	2.30526570156478e-35	7
RPS4Y12	8.15814464506981e-14	1.05274	0.659	0.278	1.99923492672081e-09	10
RPS6	1.16568980831128e-135	0.709069647201665	0.506	0.173	2.85663944424762e-131	4
RPS61	3.38578354067267e-70	1.75630295264902	0.622	0.193	8.29720114477244e-66	7
RPS62	2.23767511552912e-12	1.20305098172164	0.505	0.199	5.48364663811567e-08	10
RPS7	8.15608053389953e-150	0.912152202005294	0.616	0.234	1.99872909563742e-145	4
RPS71	8.31310394784254e-41	1.33432629196704	0.633	0.258	2.03720925345829e-36	7
RPS72	3.04598155313632e-11	1.01101590062273	0.593	0.263	7.46448239411587e-07	10
RPS8	2.38951432612212e-73	1.44528557653053	0.76	0.541	5.85574380759486e-69	6
RPS81	1.04865726511544e-39	1.23160812645689	0.864	0.543	2.56983949389189e-35	7
RPS82	3.67973951406166e-14	1.02285251976492	0.669	0.547	9.0175696531595e-10	8
RPS83	6.0292833580892e-20	1.29202328983104	0.675	0.547	1.47753617973334e-15	9
RPS84	9.21366780689686e-06	0.705901523065359	0.736	0.548	0.225790143275814	10
RPSAP58	2.32723893322262e-34	1.04795616560976	0.602	0.247	5.70313172975535e-30	7
RSRP1	1.09870957363751e-161	4.31392225508191	0.722	0.128	2.69249768115609e-157	9
S100A6	1.12813749726834e-74	1.60105640671269	0.554	0.294	2.7646137508058e-70	5
S100A61	6.39410988694961e-65	2.1059080148101	0.54	0.297	1.56694056889587e-60	6
S100A62	0.00245101590592477	0.710439777530549	0.537	0.305	1	11
SASH1	1.08396304016156e-60	3.42363312887035	0.604	0.1	2.65635982621992e-56	10
SASH11	3.20862813509981e-24	3.73621653478702	0.5	0.101	7.86306410787561e-20	11
SAT1	5.07116453572242e-37	2.31456339714703	0.567	0.272	1.24273958112414e-32	9
SEMA6A	0	5.66763961990598	0.505	0.013	0	10
SEMA6A1	3.18665383876872e-245	5.81636166039908	0.574	0.014	7.80921389728663e-241	11
SERP1	6.02883256958e-171	1.05629724082667	0.6	0.214	1.47742570950128e-166	4
SERTAD2	2.12706300466883e-13	1.70531998299253	0.505	0.198	5.21258059924143e-09	10
SERTAD21	9.04055475981438e-12	1.93161303079877	0.574	0.199	2.21547834944011e-07	11
SGK1	2.96010303578136e-82	4.2317871008161	0.56	0.066	7.2540284994858e-78	10
SGK11	1.00160333610742e-53	3.91397022887789	0.593	0.067	2.45452913546484e-49	11
SH3KBP1	4.41994905940713e-38	3.77582264644835	0.556	0.082	1.08315271649831e-33	11
SIK1	1.12565175393144e-11	1.8016063081644	0.519	0.165	2.75852218818439e-07	11
SKI	7.34630432145492e-28	2.18541609697996	0.505	0.124	1.80028533701574e-23	10
SKI1	5.4747394636523e-19	2.85596028860295	0.519	0.125	1.34163965296263e-14	11
SLC12A2	7.55320712989089e-177	2.12270255044522	0.616	0.208	1.85098893925106e-172	5
SLC35F3	2.91016598582215e-171	2.14467376305761	0.547	0.164	7.13165276485576e-167	5
SLC37A4	5.09137351060214e-100	0.704519717528804	0.62	0.275	1.24769199250816e-95	4
SLC37A41	3.37729449967808e-46	1.60888957865652	0.504	0.296	8.27639790091111e-42	6
SLC37A42	3.87786550959279e-45	1.27338062854659	0.704	0.296	9.5030972178081e-41	7
SLC37A43	1.06600415678234e-09	0.894378197037558	0.615	0.301	2.61234978661079e-05	10
SLC4A7	2.68464992900004e-126	0.747622817058345	0.5	0.178	6.57900311600749e-122	4
SLC4A71	1.19129655222945e-135	1.97088044154944	0.54	0.189	2.9193913308935e-131	5
SLC7A7	8.03156764112668e-55	3.48071010129075	0.536	0.182	1.9682159661345e-50	9
SLIT2	6.14666884710477e-112	1.41014997858175	0.833	0.598	1.50630266767149e-107	5
SMIM14	1.12554495162117e-215	1.17516515427542	0.626	0.197	2.75826045844285e-211	4
SORBS2	1.41692639722389e-64	5.10223055441772	0.704	0.088	3.47231982903686e-60	11
SORCS2	0	4.2167951633138	0.562	0.063	0	5
SOX5	4.15802978595819e-139	1.84601163219352	0.53	0.171	1.01896677934692e-134	5
SPTAN1	2.97132928475141e-28	0.714273433185327	0.502	0.296	7.2815395452118e-24	5
SPTBN1	1.45784262225212e-32	2.08417539026976	0.813	0.341	3.57258913009105e-28	10
SPTBN11	6.21729500784895e-08	1.2798217314717	0.685	0.342	0.00152361031462346	11
SPTLC2	1.15346886734462e-88	4.89234071337421	0.556	0.037	2.82669080631472e-84	11
STAB1	0	5.62393550812234	0.615	0.019	0	10
SYNE2	2.13177278008509e-86	1.32463742134768	0.563	0.237	5.22412237487653e-82	5
SYNE21	2.66567512764687e-08	1.31258435680517	0.593	0.25	0.000653250346781142	11
TCF7L2	1.30231179570048e-08	1.03756355553115	0.505	0.238	0.00031914452865436	10
TCF7L21	3.70187587410617e-08	1.41452329284621	0.574	0.239	0.000907181701708459	11
TFPI2	5.68592533142996e-249	5.34480142499085	0.681	0.032	1.39339286172023e-244	10
TGFBR3	5.76766707333613e-108	3.88886237130036	0.505	0.039	1.41342449299175e-103	10
THSD7A	3.04428197838234e-82	1.26840092972641	0.719	0.45	7.46031741622377e-78	5
TIMP3	2.82749666056533e-13	1.49830353584076	0.527	0.379	6.92906331638141e-09	8
TIMP31	1.04764816824174e-11	1.29622747962425	0.714	0.379	2.5673666010932e-07	10
TIMP32	1.03073995830011e-16	2.54816653364962	0.852	0.38	2.52593134181025e-12	11
TJP1	4.83629655825056e-09	1.02784643320771	0.516	0.231	0.000118518283456488	10
TJP11	3.73483262478149e-12	2.12687701131616	0.611	0.231	9.15258083028951e-08	11
TMSB4X	2.34795272680963e-232	1.22229514150544	0.859	0.441	5.75389295231968e-228	4
TMSB4X1	8.15141985757945e-103	2.00955644169408	0.763	0.465	1.99758695029842e-98	6
TMSB4X2	1.0425110512282e-14	1.32045944682865	0.6	0.473	2.55477758213982e-10	8
TMSB4X3	1.97241788087492e-32	1.47903975626234	0.716	0.472	4.83360725887208e-28	9
TMSB4X4	9.73741436509397e-30	1.92017415733769	0.879	0.473	2.38625076430993e-25	10
TMSB4X5	1.40061895307532e-20	2.13792271168188	0.926	0.474	3.43235680640639e-16	11
TMTC1	1.69920158219831e-28	2.36626206722307	0.615	0.175	4.16406339733518e-24	10
TMTC11	9.3394735751675e-16	3.41179087362693	0.574	0.176	2.28873139433055e-11	11
TPT1	8.16933896030648e-102	1.69102521715003	0.755	0.466	2.00197820561271e-97	6
TPT11	5.0341314451068e-47	1.37450166347072	0.857	0.469	1.23366425193787e-42	7
TPT12	1.58745163829826e-12	1.07000185643849	0.596	0.474	3.89020898481372e-08	8
TPT13	2.02908395880946e-30	1.55790094754324	0.691	0.473	4.97247314945846e-26	9
TPT14	1.11259412971088e-09	0.856600844257718	0.769	0.474	2.72652317426949e-05	10
TRIO	1.14581571957223e-28	2.43825266379601	0.56	0.151	2.8079360023837e-24	10
TRIO1	4.64845680880183e-34	3.49884665714088	0.704	0.151	1.13915082556498e-29	11
TSHZ2	1.91360704066711e-27	2.40658227829796	0.505	0.128	4.68948541385882e-23	10
TXN	9.74749817467944e-106	4.50039619050673	0.616	0.163	2.38872190268694e-101	8
TXNDC5	0	4.07399451284374	0.609	0.04	0	7
UBA52	7.77355585138233e-23	0.82027581899895	0.711	0.385	1.90498759693975e-18	7
UBA521	1.00527286981454e-09	0.922233733078474	0.514	0.388	2.46352169476751e-05	8
UBA522	3.24388072802313e-07	0.847795219621623	0.659	0.389	0.00794945411209349	10
UBB	8.32671058472094e-41	1.23924185770353	0.565	0.207	2.04054369589171e-36	7
UBB1	1.52827545661865e-09	0.734125433919251	0.516	0.212	3.74519183398966e-05	10
UBB.1	7.59178520549583e-67	1.05225989280787	0.94	0.878	1.86044288245881e-62	6
UBB.11	3.12724311055439e-103	2.86634	0.99	0.879	7.66362196672458e-99	9
UBB.12	2.05589186000502e-17	1.77353825595178	0.912	0.88	5.03816859212831e-13	10
UBB.13	3.426629120825e-15	1.59739572910781	0.963	0.88	8.39729732349374e-11	11
UBQLN1	3.61904171678529e-105	3.75843479986276	0.546	0.103	8.86882363115402e-101	9
UTP3	0	5.20361329843866	0.942	0.098	0	7
VAPB	1.92917200376071e-47	2.80603858146551	0.527	0.089	4.72762891241598e-43	10
VAV3	1.15698269325127e-19	1.81086584666435	0.593	0.209	2.83530178808155e-15	10
VWF	2.42369763385869e-137	6.00582305751315	0.944	0.079	5.9395134215341e-133	11
WNK1	1.60791556001855e-58	3.04254107425466	0.604	0.099	3.94035787138146e-54	10
YBX1	1.3382966034154e-13	1.10646930497248	0.538	0.197	3.27962965632979e-09	10
ZCCHC24	1.48687661517349e-113	3.5765443192246	0.648	0.062	3.64373983314416e-109	10
ZFP36L1	1.30207383072981e-12	1.30779497666743	0.615	0.283	3.19086212958647e-08	10
ZFP36L11	9.25405272140323e-10	2.08602230621604	0.611	0.283	2.26779815990708e-05	11
ZFP36L2	1.75812755037664e-27	2.02381506364662	0.538	0.134	4.30846737495299e-23	10
ZFPM2	0	6.32476917834831	0.681	0.015	0	10
ZMIZ1	1.64704558487336e-96	0.728952148280401	0.625	0.274	4.03624991029066e-92	4
ZMIZ11	4.98291270603939e-71	1.1658745089737	0.585	0.289	1.22111258774201e-66	5
ZMIZ12	3.92563439470058e-09	1.29444385565917	0.571	0.301	9.62015964765324e-05	10
ZMIZ13	4.37226788029401e-05	1.18813418195426	0.537	0.301	1	11
ZNF521	0	7.45326408958518	0.813	0.012	0	10
ZSWIM6	1.13133968945057e-22	2.87336817980158	0.519	0.11	2.77246104296757e-18	11
